# Supplementary material for: Systemic Suppression of the Shoot Metabolism upon Rice Root Nematode Infection
Source: PLoS One. 2014 Sep 12;9(9):e106858. doi: 10.1371/journal.pone.0106858 (PMC4162577; doi:10.1371/journal.pone.0106858)
Supplement: Figure S1 — Mapman visualization of the expression profiles of genes involved in the general metabolism of the rice plant. The visualization shows the observed differential expression patterns, based on the Log2 fold changes of mRNA levels, in shoots of infected versus uninfected control plants at 3 dpi (A) and 7 dpi (B). Red dots indicate that the gene is upregulated in infected plants versus the corresponding healthy control plants, while blue indicates downregulation. (ZIP) [file pone.0106858.s001.zip]

Archive with 1 entries (1 files):
- Figure S1_KYNDT.TIF
