# Supplementary material for: Systemic Suppression of the Shoot Metabolism upon Rice Root Nematode Infection
Source: PLoS One. 2014 Sep 12;9(9):e106858. doi: 10.1371/journal.pone.0106858 (PMC4162577; doi:10.1371/journal.pone.0106858)
Supplement: Table S1 — Differentially expressed genes (FDR<0.1), when comparing systemic tissue of H. oryzae infected plants with uninfected plants at time point 3 dpi. The table shows the rice locus number, the annotation (MSU7.0), the Log2 of the fold-change (FC) of infected versus uninfected shoot tissue at 3 dpi and the FDR-value. Novel transcriptionally active regions received a gene ID starting with RNSR. FDR: false discovery rate. RNSR: Root Nematode Systemic Respons. (XLSX) [file pone.0106858.s002.xlsx]

## Sheet: FDR < 0.1
Gene_ID	Description	log2FC (Ho infected versus uninfected plants at 3 dai)	FDR	Ho7L2
RNSR_1.21112	No Description	-4.34577	0.0425038	5
RNSR_1.3636	No Description	-3.52356	0.0706083	7
RNSR_1.65568	No Description	-3.52356	0.0507161	15
RNSR_1.23852	No Description	-3.5025	0.0674596	7
RNSR_1.33365	No Description	-3.36923	0.0900538	3
RNSR_1.34991	No Description	-3.29278	0.0796425	5
LOC_Os05g38270	regulator of chromosome condensation, putative, expressed	-3.21723	0.0849666	16
LOC_Os01g64090	L1P family of ribosomal proteins domain containing protein, expressed	-3.17632	0.0644515	42
RNSR_1.30776	No Description	-3.16993	0.0808361	4
LOC_Os01g15850	expressed protein	-3.04231	0.0624203	26
LOC_Os09g24690	60S ribosomal protein L34, putative, expressed	-3.0156	0.0923905	70
LOC_Os08g34480	splicing factor 3B subunit 5, putative, expressed	-2.98793	0.0522265	20
LOC_Os05g01530	expressed protein	-2.96347	0.0557022	6
LOC_Os07g41180	RNA-binding protein-like, putative, expressed	-2.90378	0.0536868	31
RNSR_1.53384	No Description	-2.88753	0.0973674	2
LOC_Os06g47710	leucine-rich repeat receptor-like kinase, putative, expressed	-2.8365	0.0709108	23
LOC_Os01g64370	expressed protein	-2.82517	0.0357246	22
LOC_Os11g02440	chalcone--flavonone isomerase, putative, expressed	-2.74543	0.0369663	26
LOC_Os06g09820	cupin superfamily protein, putative, expressed	-2.69188	0.0649864	13
RNSR_1.27840	No Description	-2.62449	0.0717869	25
LOC_Os01g62390	growth regulator related protein, putative, expressed	-2.57719	0.0454007	23
ChrUn.fgenesh.gene.69	expressed protein	-2.54597	0.0999686	18
LOC_Os06g02600	DAG protein, chloroplast precursor, putative, expressed	-2.52356	0.0934041	49
LOC_Os04g48040	expressed protein	-2.51785	0.0666271	24
LOC_Os09g18320	bystin, putative, expressed	-2.51635	0.0413585	60
LOC_Os03g56620	expressed protein	-2.51096	0.0587053	23
LOC_Os02g48360	pyrophosphate--fructose 6-phosphate 1-phosphotransferase subunit alpha, putative, expressed	-2.50168	0.0697209	100
LOC_Os03g11260	RING zinc finger protein-like, putative, expressed	-2.49701	0.0590109	33
LOC_Os01g13660	expressed protein	-2.45588	0.0323719	29
LOC_Os04g28620	male sterility protein, putative, expressed	-2.45286	0.0874375	61
LOC_Os05g34270	inactive receptor kinase At1g27190 precursor, putative, expressed	-2.44361	0.0342293	29
LOC_Os06g07630	26S protease regulatory subunit 6A, putative, expressed	-2.44184	0.0242965	43
LOC_Os03g19462	expressed protein	-2.42381	0.0997722	29
LOC_Os09g03090	expressed protein	-2.42183	0.0302463	44
LOC_Os02g03710	UP-9A, putative, expressed	-2.41741	0.081304	16
LOC_Os09g07660	ELMO/CED-12 family protein, putative, expressed	-2.40663	0.0484652	37
LOC_Os04g57150	tafazzin, putative, expressed	-2.39593	0.0638968	30
LOC_Os03g01200	SNF2 family N-terminal domain containing protein, expressed	-2.35885	0.0593084	60
RNSR_1.30858	No Description	-2.35364	0.0786557	6
LOC_Os03g04970	T-complex protein, putative, expressed	-2.3505	0.0503128	45
LOC_Os01g23910	expressed protein	-2.34577	0.0863119	4
LOC_Os09g37510	DUF292 domain containing protein, expressed	-2.29462	0.046722	26
LOC_Os03g61640	ZOS3-23 - C2H2 zinc finger protein, expressed	-2.29445	0.0961739	53
LOC_Os07g46640	UDP-N-acetylglucosamine--dolichyl-phosphate N-acetylglucosaminephosphotransferase, putative, expressed	-2.29336	0.0560432	49
LOC_Os01g66860	serine/threonine protein kinase, putative, expressed	-2.27453	0.047924	63
LOC_Os02g52040	phosphate-induced protein 1 conserved region domain containing protein, expressed	-2.27426	0.0810716	47
LOC_Os03g23980	NAD dependent epimerase/dehydratase family protein, putative, expressed	-2.27302	0.0439388	22
LOC_Os04g44540	mitochondrial carrier protein, putative, expressed	-2.26303	0.0473456	29
LOC_Os08g28680	ubiquitin-conjugating enzyme, putative, expressed	-2.25442	0.0753316	29
LOC_Os01g05830	expressed protein	-2.25376	0.0407013	40
LOC_Os03g61090	expressed protein	-2.25096	0.0518403	38
LOC_Os02g09740	STRUBBELIG-RECEPTOR FAMILY 7 precursor, putative, expressed	-2.24101	0.0489729	60
LOC_Os01g62950	ras-related protein, putative, expressed	-2.23704	0.0887584	14
LOC_Os05g30810	expressed protein	-2.21968	0.0682976	24
LOC_Os12g29560	DHHC zinc finger domain containing protein, expressed	-2.21022	0.0574127	58
RNSR_1.69265	No Description	-2.19502	0.0641775	47
LOC_Os01g32710	EDM2, putative, expressed	-2.16474	0.0694316	15
LOC_Os12g42700	expressed protein	-2.16227	0.0510922	42
LOC_Os01g70800	mitochondrial carrier protein, putative, expressed	-2.15381	0.0447069	31
RNSR_1.12009	No Description	-2.13934	0.0951873	76
LOC_Os07g43040	heavy metal-associated domain containing protein, expressed	-2.13171	0.064721	33
LOC_Os07g30170	nitrilase, putative, expressed	-2.12489	0.0608536	31
LOC_Os03g11330	glycosyl transferase 8 domain containing protein, putative, expressed	-2.09045	0.0663402	66
LOC_Os02g06010	integral membrane protein, putative, expressed	-2.08746	0.0881031	47
LOC_Os01g54940	dehydrogenase, putative, expressed	-2.07257	0.0460501	35
LOC_Os08g02550	proteasome subunit, putative, expressed	-2.06319	0.0543635	61
RNSR_1.49302	No Description	-2.05387	0.0734534	50
LOC_Os02g48590	expressed protein	-2.05063	0.0671842	24
LOC_Os01g52170	expressed protein	-2.04617	0.0907102	99
LOC_Os03g52640	expressed protein	-2.04103	0.06021	51
LOC_Os01g72480	zinc finger, C3HC4 type domain containing protein, expressed	-2.03562	0.0529798	70
LOC_Os07g04150	stress-induced protein, putative, expressed	-2.03524	0.057745	104
LOC_Os11g47830	RNA recognition motif containing protein, expressed	-2.01954	0.0419707	99
LOC_Os09g25590	tsi1-interacting protein TSIP1, putative, expressed	-2.01381	0.0720711	23
LOC_Os12g40480	H-BTB9 - Bric-a-Brac, Tramtrack, Broad Complex BTB domain with H family conserved sequence, expressed	-2.01238	0.0553621	56
LOC_Os06g44210	protein phosphatase 2C, putative, expressed	-2.00985	0.0921845	49
LOC_Os11g01740	serine/threonine-protein kinase, putative, expressed	-2.00712	0.0747912	86
LOC_Os02g03610	ADP-ribosylation factor, putative, expressed	-2	0.0494518	31
LOC_Os03g52040	OsSCP19 - Putative Serine Carboxypeptidase homologue, expressed	-2	0.0755967	35
LOC_Os08g15444	expressed protein	-2	0.0894012	107
LOC_Os05g10770	transcription factor jumonji, putative, expressed	-1.99846	0.0660644	159
RNSR_1.600	No Description	-1.99371	0.0688486	34
LOC_Os04g48750	3-oxo-5-alpha-steroid 4-dehydrogenase, putative, expressed	-1.99284	0.0957838	41
LOC_Os05g04530	IF, putative, expressed	-1.99247	0.059597	37
LOC_Os10g02350	transmembrane 9 superfamily member, putative, expressed	-1.98579	0.0991771	29
LOC_Os12g03260	MATE efflux family protein, putative, expressed	-1.98313	0.057085	67
LOC_Os07g25390	DRD1, putative, expressed	-1.97669	0.0750626	63
LOC_Os02g06330	AP2 domain containing protein, expressed	-1.96963	0.079399	21
LOC_Os11g33100	SNARE associated Golgi protein, putative, expressed	-1.96347	0.0842825	39
LOC_Os08g02130	RNA recognition motif containing protein, putative, expressed	-1.96047	0.0965754	82
LOC_Os05g32390	FZL, putative, expressed	-1.95827	0.0540342	81
LOC_Os03g56234	myb/SANT domain protein, putative, expressed	-1.95533	0.0925967	43
LOC_Os05g11770	ulp1 protease family protein, putative, expressed	-1.95444	0.0858647	129
LOC_Os02g52260	expressed protein	-1.953	0.0851933	35
LOC_Os01g43130	DEAD/DEAH box helicase, putative, expressed	-1.9419	0.0703064	38
LOC_Os02g48380	expressed protein	-1.93798	0.0391509	63
LOC_Os01g27740	dnaJ domain containing protein, expressed	-1.93601	0.0902747	92
LOC_Os08g10590	expressed protein	-1.93587	0.0633242	64
LOC_Os10g36530	mutS domain V family protein, expressed	-1.93411	0.0669089	53
LOC_Os12g10560	clathrin adaptor complex small chain domain containing protein, expressed	-1.93411	0.0896121	17
LOC_Os01g65320	expressed protein	-1.91561	0.0700133	67
LOC_Os01g50860	chloride transporter, chloride channel family, putative, expressed	-1.91289	0.0898317	35
LOC_Os05g36290	actin, putative, expressed	-1.91045	0.0533399	29
RNSR_1.32876	No Description	-1.9087	0.0781547	40
LOC_Os04g57970	expressed protein	-1.90837	0.0563966	42
LOC_Os06g16270	heat shock factor binding protein 2, putative, expressed	-1.89947	0.0930032	17
LOC_Os02g38200	dehydrogenase, putative, expressed	-1.89482	0.049899	50
LOC_Os07g12830	cytochrome b5-like Heme/Steroid binding domain containing protein, expressed	-1.87619	0.076371	46
LOC_Os04g42490	DIE2/ALG10 family, putative, expressed	-1.87127	0.0712074	40
LOC_Os04g36620	hydrolase, alpha/beta fold family domain containing protein, expressed	-1.87101	0.068571	66
LOC_Os03g06510	KIP1, putative, expressed	-1.87051	0.0580757	136
LOC_Os02g03540	phosphoribosyl transferase, putative, expressed	-1.86454	0.0959794	46
RNSR_1.710	No Description	-1.86312	0.0615057	52
LOC_Os02g51360	expressed protein	-1.85965	0.0714995	280
LOC_Os07g38610	UAA transporter family domain containing protein, expressed	-1.8529	0.0621213	29
LOC_Os03g48300	histidine acid phosphatase, putative, expressed	-1.84495	0.0798856	117
LOC_Os08g33630	uncharacterized protein family UPF0016 domain containing protein, expressed	-1.84013	0.0940032	58
LOC_Os04g52230	ent-kaurene synthase, chloroplast precursor, putative, expressed	-1.83773	0.0947942	40
LOC_Os05g45490	hydrolase, acting on carbon-nitrogen, putative, expressed	-1.83583	0.0928011	45
LOC_Os01g72090	phycoerythrobilin ferredoxin oxidoreductase, putative, expressed	-1.83112	0.0789066	22
LOC_Os02g03700	expressed protein	-1.82742	0.0400093	127
LOC_Os01g64310	no apical meristem protein, putative, expressed	-1.8103	0.0833684	135
LOC_Os05g51190	protein kinase family protein, putative, expressed	-1.80952	0.0583933	94
LOC_Os10g32960	peroxisome assembly protein 12, putative, expressed	-1.80735	0.0758573	31
LOC_Os11g08330	POLD1 - Putative DNA polymerase delta catalytic subunit, expressed	-1.80735	0.0630265	61
LOC_Os03g02080	expressed protein	-1.80453	0.0967736	48
LOC_Os04g58560	cysteine protease ATG4, putative, expressed	-1.80162	0.0979674	50
LOC_Os02g43080	PPR repeat domain containing protein, putative, expressed	-1.80069	0.0945965	51
LOC_Os05g45720	starch synthase, putative, expressed	-1.79796	0.0525973	103
LOC_Os04g32970	OTU-like cysteine protease family protein, putative, expressed	-1.79586	0.0865373	38
LOC_Os01g65460	beta-galactosidase precursor, putative, expressed	-1.7885	0.0432128	75
RNSR_1.12387	No Description	-1.7877	0.076877	82
LOC_Os02g17640	isochorismatase family protein, putative, expressed	-1.77761	0.0627234	29
LOC_Os01g33540	transposon protein, putative, unclassified, expressed	-1.7688	0.0657849	122
LOC_Os07g40270	frigida, putative, expressed	-1.76702	0.0605235	71
LOC_Os11g40090	A49-like RNA polymerase I associated factor family protein, expressed	-1.75489	0.0723518	45
LOC_Os04g43230	expressed protein	-1.75242	0.0773915	33
LOC_Os03g07310	growth regulator related protein, putative, expressed	-1.74454	0.0985754	27
LOC_Os02g05680	apoptosis-inducing factor 2, putative, expressed	-1.73419	0.0739896	33
LOC_Os09g25410	expressed protein	-1.71945	0.08564	78
LOC_Os02g43010	vacuolar-processing enzyme precursor, putative, expressed	-1.70662	0.0845104	97
LOC_Os04g02150	tRNA methyltransferase, putative, expressed	-1.70487	0.0801264	24
LOC_Os04g40430	surfeit locus protein, putative, expressed	-1.70302	0.0915615	34
LOC_Os01g35170	tRNA methyltransferase, putative, expressed	-1.69574	0.0815368	47
LOC_Os03g18980	kinesin motor domain containing protein, expressed	-1.69048	0.0806001	90
LOC_Os02g35010	STE_MEKK_ste11_MAP3K.9 - STE kinases include homologs to sterile 7, sterile 11 and sterile 20 from yeast, expressed	-1.67035	0.0761163	47
LOC_Os04g46370	L-asparaginase precursor protein, putative, expressed	-1.66696	0.0854178	42
LOC_Os06g15779	aluminum-activated malate transporter, putative, expressed	-1.6495	0.0975646	28
LOC_Os12g35620	expressed protein	-1.6477	0.0822325	34
LOC_Os04g33480	histone deacetylase, putative, expressed	-1.64211	0.0869873	49
LOC_Os01g17250	BRASSINOSTEROID INSENSITIVE 1-associated receptor kinase 1 precursor, putative, expressed	-1.64127	0.0550117	87
LOC_Os09g21110	leucyl-tRNA synthetase, cytoplasmic, putative, expressed	-1.63904	0.0963756	152
LOC_Os04g56510	ABC1 family domain containing protein, putative, expressed	-1.63604	0.0876619	45
LOC_Os10g27990	exocyst complex component 6, putative, expressed	-1.61203	0.0726287	67
LOC_Os03g53880	serine/threonine-protein kinase TOUSLED, putative, expressed	-1.61059	0.0680185	80
LOC_Os04g55060	3-oxoacyl-synthase III, chloroplast precursor, putative, expressed	-1.61032	0.0514559	129
LOC_Os02g29340	HSF-type DNA-binding domain containing protein, expressed	-1.60587	0.0598894	95
RNSR_1.56524	No Description	-1.60486	0.0824603	51
LOC_Os02g48350	diacylglycerol O-acyltransferase, putative, expressed	-1.6009	0.0766232	33
LOC_Os01g55290	PPR repeat domain containing protein, putative, expressed	-1.56635	0.0878837	67
LOC_Os02g30460	uncharacterized protein MJ0304, putative, expressed	-1.558	0.0995742	64
LOC_Os02g04270	DNA polymerase V, putative, expressed	-1.55582	0.082913	65
LOC_Os06g46754	RIC10, putative, expressed	-1.55254	0.0889745	60
LOC_Os07g22580	rhoGAP domain containing protein, expressed	-1.5521	0.0784031	44
LOC_Os10g04090	disease resistance RPP13-like protein 1, putative, expressed	-1.54326	0.0969702	84
LOC_Os01g43220	chitinase domain-containing protein 1 precursor, putative, expressed	-1.53826	0.0913507	158
LOC_Os04g54840	DNA-directed RNA polymerase subunit, putative, expressed	-1.53297	0.0867607	85
LOC_Os01g55870	chorismate mutase, chloroplast precursor, putative, expressed	-1.5115	0.0817684	55
LOC_Os02g56170	inositol-1-monophosphatase, putative, expressed	-1.50995	0.0891883	86
RNSR_1.13950	No Description	-1.50007	0.0949912	35
LOC_Os02g35180	OsRR2 type-A response regulator, expressed	-1.49809	0.0731788	199
LOC_Os08g15500	expressed protein	-1.49426	0.0779027	51
LOC_Os03g11734	MATE efflux protein, putative, expressed	-1.45628	0.0904937	80
LOC_Os12g04470	expressed protein	-1.44879	0.0932033	270
LOC_Os01g23610	dihydrolipoyl dehydrogenase, putative, expressed	-1.43073	0.0636129	128
LOC_Os05g33050	ABTB1 - Armadillo repeats with a Bric-a-Brac, Tramtrack, Broad Complex BTB domain, expressed	-1.42626	0.0791536	134
LOC_Os02g10060	SWIRM domain containing protein, expressed	-1.41219	0.0909251	70
LOC_Os11g18947	zinc finger, C3HC4 type domain containing protein, expressed	-1.39046	0.0983739	108
LOC_Os07g31270	cupin 2, conserved barrel domain protein, putative, expressed	-1.37069	0.0860888	89
LOC_Os06g31100	E1-BTB2 - Bric-a-Brac, Tramtrack, and Broad Complex domain with E1 subfamily conserved sequence, expressed	-1.34792	0.0955865	151
LOC_Os03g24180	pleckstrin homology domain-containing protein, putative, expressed	-1.34759	0.0611843	284
LOC_Os06g08110	nodulin, putative, expressed	-1.314	0.0942007	92
LOC_Os02g46260	OsSCP9 - Putative Serine Carboxypeptidase homologue, expressed	-1.30783	0.0737234	191
LOC_Os12g27370	expressed protein	-1.27816	0.0729013	156
LOC_Os01g72340	beta-galactosidase, putative, expressed	-1.26647	0.0618183	278
LOC_Os10g32860	expressed protein	-1.25166	0.0919774	156
LOC_Os06g43150	retrotransposon protein, putative, unclassified, expressed	-1.19052	0.0989778	184
LOC_Os07g36360	OsFBO19 - F-box and other domain containing protein, expressed	-1.13012	0.0826869	363
LOC_Os06g42490	expressed protein	-1.12535	0.0981705	177
LOC_Os12g30824	terpene synthase, putative, expressed	1.09761	0.0917706	332
LOC_Os01g65810	expressed protein	1.60486	0.0840544	67
LOC_Os08g26510	retrotransposon protein, putative, unclassified, expressed	1.82597	0.0820018	37
LOC_Os09g08580	expressed protein	1.92961	0.0838254	22
LOC_Os11g11800	retrotransposon, putative, centromere-specific	2	0.0771342	22
LOC_Os05g02230	expressed protein	2.05063	0.0971687	15
LOC_Os07g10240	anthocyanidin 3-O-glucosyltransferase, putative, expressed	2.05063	0.074252	33
RNSR_1.51441	No Description	2.08746	0.0835946	39
LOC_Os03g19550	retrotransposon protein, putative, unclassified, expressed	2.19265	0.0943993	21
LOC_Os04g02590	expressed protein	2.2854	0.0987767	7
LOC_Os01g48080	conserved hypothetical protein	2.32193	0.0677364	12
RNSR_1.19889	No Description	2.36565	0.0993763	20
RNSR_1.138	No Description	2.39232	0.0652498	19
LOC_Os02g32410	expressed protein	2.51096	0.0567452	15
LOC_Os08g38470	OsFBX299 - F-box domain containing protein, expressed	2.57154	0.0381727	31
LOC_Os02g24920	expressed protein	2.58496	0.0885401	4
LOC_Os06g05710	pollen-specific protein, putative, expressed	2.6845	0.097765	10
LOC_Os02g17490	retrotransposon, putative, centromere-specific, expressed	2.72247	0.0872126	13
RNSR_1.68432	No Description	2.76553	0.0936053	6
LOC_Os01g48230	hypothetical protein	2.90689	0.0883201	6
LOC_Os06g33730	expressed protein	2.9386	0.0745225	10
LOC_Os12g22960	retrotransposon protein, putative, Ty3-gypsy subclass	3	0.0546793	19
LOC_Os03g53470	expressed protein	3	0.0847384	6
LOC_Os02g28950	retrotransposon protein, putative, Ty3-gypsy subclass, expressed	3.08746	0.0938045	56
LOC_Os08g35460	hypothetical protein	3.11548	0.0953875	3
LOC_Os04g54910	expressed protein	3.27302	0.0776477	15
RNSR_1.22822	No Description	3.39232	0.091138	7
LOC_Os01g54450	DUF584 domain containing protein, putative, expressed	3.5025	0.069139	10
LOC_Os05g12790	expressed protein	3.75489	0.0803635	7
LOC_Os08g13940	expressed protein	4.04439	0.0655085	9
LOC_Os09g10380	transposon protein, putative, unclassified, expressed	4.04439	0.083141	8
