# Supplementary material for: Systemic Suppression of the Shoot Metabolism upon Rice Root Nematode Infection
Source: PLoS One. 2014 Sep 12;9(9):e106858. doi: 10.1371/journal.pone.0106858 (PMC4162577; doi:10.1371/journal.pone.0106858)
Supplement: Table S2 — Differentially expressed genes (FDR<0.1), when comparing systemic tissue of H. oryzae infected plants with uninfected plants at time point 7 dpi. The table shows the rice locus number, the annotation (MSU7.0), the Log2 of the fold-change (FC) of infected versus uninfected shoot tissue at 7 dpi and the FDR-value. Novel transcriptionally active regions received a gene ID starting with RNSR. FDR: false discovery rate. RNSR: Root Nematode Systemic Respons. (XLSX) [file pone.0106858.s003.xlsx]

## Sheet: FDR<0.1
Gene_ID	Description	log2FC (Ho infected versus uninfected plants at 7 dai)	FDR
LOC_Os08g06110	MYB family transcription factor, putative, expressed	-2.79949	0.0997141
LOC_Os08g33710	ribonuclease T2 family domain containing protein, expressed	-2.25033	0.0394448
LOC_Os05g49770	CTP synthase, putative, expressed	-2.14903	0.0454695
LOC_Os08g44340	monodehydroascorbate reductase, putative, expressed	-1.73413	0.0742602
RNSR_1.59875	No Description	-1.57136	0.0367509
LOC_Os03g37830	potassium transporter, putative, expressed	-1.45699	0.0609589
LOC_Os01g21250	late embryogenesis abundant protein, putative, expressed	-1.435	0.0501031
LOC_Os08g33720	lactate/malate dehydrogenase, putative, expressed	-1.40686	0.0889417
LOC_Os03g11900	transporter family protein, putative, expressed	-1.40307	0.0945572
LOC_Os02g32520	ERD1 protein, chloroplast precursor, putative, expressed	-1.34714	0.0573844
RNSR_1.27057	No Description	-1.34051	0.0638191
LOC_Os06g50970	expressed protein	-1.33817	0.0719619
LOC_Os02g02930	terpene synthase, putative, expressed	-0.664816	0.0823609
LOC_Os01g42310	retrotransposon protein, putative, unclassified	0.0774272	0.0693089
LOC_Os01g42190	heat shock protein DnaJ, putative, expressed	0.528496	0.0764085
LOC_Os07g31740	expressed protein	0.628031	0.0846451
RNSR_1.42503	No Description	0.820552	0.0928223
RNSR_1.20510	No Description	0.903785	0.0963307
RNSR_1.49878	No Description	0.925999	0.0662569
LOC_Os06g05410	expressed protein	0.932886	0.086885
RNSR_1.27067	No Description	1	0.08057
RNSR_1.12573	No Description	1.11548	0.0380326
LOC_Os01g56700	hypothetical protein	1.22239	0.0535837
RNSR_1.17134	No Description	1.32971	0.0786166
RNSR_1.41692	No Description	1.52356	0.090933
LOC_Os04g18650	AP2 domain containing protein, expressed	1.65208	0.034672
RNSR_1.20383	No Description	2.19265	0.0980342
