# Supplementary material for: Systemic Suppression of the Shoot Metabolism upon Rice Root Nematode Infection
Source: PLoS One. 2014 Sep 12;9(9):e106858. doi: 10.1371/journal.pone.0106858 (PMC4162577; doi:10.1371/journal.pone.0106858)
Supplement: Table S3 — List of putative novel transcriptionally active regions identified in the investigated rice shoot material, with their genomic location, BLASTn results against cDNA and genomic DNA of Oryza sativa cv. ‘Japonica’, BLASTx results against rice proteins, SwissProt/tremble. For all analyses a bitscore cut-off of 50 was used. (XLSX) [file pone.0106858.s004.xlsx]

## Sheet: Sheet1
nTAR Code	Hitriceprot	bitscore	Hit_desc	HitriceEST	bitscore	Hit_desc		Hitswissprot	bitscore	Hit_desc	Hittrembl	bitscore	Hit_desc
RNSR_1.1.1_from_parent_RNSR_1.1				AU078162	283	AU078162 Rice shoot Oryza sativa Japonica Group cDNA clone S2172_8Z, mRNA sequence	x
RNSR_1.100.1_from_parent_RNSR_1.100				CI120789	123	CI120789 Oryza sativa (japonica cultivar-group) supermix Oryza sativa Japonica Group cDNA clone 024-M049R-C10 3', mRNA sequence	x
RNSR_1.10000.1_from_parent_RNSR_1.10000	LOC_Os02g11665.1	144	protein|transposon protein, putative, unclassified, expressed	CB659657	733	OSJNEc16N05.r OSJNEc Oryza sativa Japonica Group cDNA clone OSJNEc16N05 3', mRNA sequence	x				tr|Q65WZ8|Q65WZ8_ORYSJ	176	Putative uncharacterized protein P0617A08.5 OS=Oryza sativa subsp. japonica GN=P0617A08.5 PE=4 SV=1
RNSR_1.10001.1_from_parent_RNSR_1.10001	LOC_Os08g21190.1	211	protein|retrotransposon protein, putative, unclassified	CK039430	331	36624rsiceg_9745.y1 Oryza sativa cv. 93-11 tillering whole plant cDNA library Oryza sativa cDNA 5', mRNA sequence	x				tr|Q6UU81|Q6UU81_ORYSJ	211	Putative gag protein OS=Oryza sativa subsp. japonica GN=OSJNBa0023H09.16 PE=4 SV=1
RNSR_1.10001.2_from_parent_RNSR_1.10001	LOC_Os05g20560.1	89.0	protein|retrotransposon protein, putative, unclassified, expressed	CK064624	289	71897rsicem_25440.y1 Oryza sativa cv. PA64s panicle ferile cDNA library Oryza sativa Indica Group cDNA 5', mRNA sequence	x				tr|Q75G52|Q75G52_ORYSJ	81.6	Putative uncharacterized protein B1003C08.5 OS=Oryza sativa subsp. japonica GN=B1003C08.5 PE=4 SV=1
RNSR_1.10002.1_from_parent_RNSR_1.10002	LOC_Os09g15880.1	70.1	protein|retrotransposon protein, putative, Ty3-gypsy subclass, expressed	CI321556	466	CI321556 Oryza sativa (japonica cultivar-group) shoot Oryza sativa Japonica Group cDNA clone J01B3061N12M3 3', mRNA sequence	x				tr|Q6Z6M1|Q6Z6M1_ORYSJ	82.0	Putative uncharacterized protein OSJNBa0007H12.42 OS=Oryza sativa subsp. japonica GN=OSJNBa0007H12.42 PE=4 SV=1
RNSR_1.10004.1_from_parent_RNSR_1.10004	LOC_Os12g08890.1	362	protein|transposon protein, putative, CACTA, En/Spm sub-class	CB629252	644	OSIIEb05F12.f OSIIEb Oryza sativa Indica Group cDNA clone OSIIEb05F12 5', mRNA sequence	x				tr|Q2QWM0|Q2QWM0_ORYSJ	362	Transposon protein, putative, CACTA, En/Spm sub-class OS=Oryza sativa subsp. japonica GN=LOC_Os12g08890 PE=4 SV=1
RNSR_1.10006.1_from_parent_RNSR_1.10006	LOC_Os10g18510.1	578	protein|UDP-glucoronosyl and UDP-glucosyl transferase domain containing protein, expressed	CB620856	872	OSIIEa06F07.f OSIIEa Oryza sativa Indica Group cDNA clone OSIIEa06F07 5', mRNA sequence	x	Q9SGA8	234	UDP-glycosyltransferase 83A1 OS=Arabidopsis thaliana GN=UGT83A1 PE=2 SV=1
RNSR_1.10007.1_from_parent_RNSR_1.10007				EG711298	161	Os5MPREST0289 Rice young panicles Oryza sativa Japonica Group cDNA clone 5MPR-A4D01S, mRNA sequence	x
RNSR_1.1001.1_from_parent_RNSR_1.1001	LOC_Os01g63650.1	88.6	protein|retrotransposon protein, putative, unclassified, expressed	CK050439	244	45686rsiceh_15664.y1 Oryza sativa cv. PA64s panicle ferile cDNA library Oryza sativa Indica Group cDNA 5', mRNA sequence	x				tr|B9FY80|B9FY80_ORYSJ	105	Putative uncharacterized protein OS=Oryza sativa subsp. japonica GN=OsJ_24971 PE=4 SV=1
RNSR_1.10011.1_from_parent_RNSR_1.10011	LOC_Os12g22340.1	242	protein|retrotransposon protein, putative, Ty3-gypsy subclass	CT861119	329	CT861119 Oryza sativa (indica cultivar-group) cv. Guang Lu Ai 4 Oryza sativa Indica Group cDNA clone OSIGCEA053N06, mRNA sequence	x	Q52KI8	62.8	Serine/arginine repetitive matrix protein 1 OS=Mus musculus GN=Srrm1 PE=1 SV=2
RNSR_1.10016.1_from_parent_RNSR_1.10016	LOC_Os09g06990.1	140	protein|retrotransposon protein, putative, Ty3-gypsy subclass	CK048061	347	42862siceh_0527.z1 Oryza sativa cv. PA64s panicle ferile cDNA library Oryza sativa Indica Group cDNA 5', mRNA sequence	x				tr|Q5VMR0|Q5VMR0_ORYSJ	150	Calcineurin B-like protein OS=Oryza sativa subsp. japonica GN=OSJNBa0021H05.42 PE=4 SV=1
RNSR_1.10017.1_from_parent_RNSR_1.10017	LOC_Os12g18470.1	182	protein|retrotransposon protein, putative, unclassified, expressed	CB652618	216	OSJNEc02N05.f OSJNEc Oryza sativa Japonica Group cDNA clone OSJNEc02N05 5', mRNA sequence	x	P03211	70.9	Epstein-Barr nuclear antigen 1 OS=Epstein-Barr virus (strain B95-8) GN=EBNA1 PE=1 SV=1
RNSR_1.10018.1_from_parent_RNSR_1.10018	LOC_Os02g21120.1	121	protein|transposon protein, putative, unclassified	CB634782	797	OSIIEb14I15.f OSIIEb Oryza sativa Indica Group cDNA clone OSIIEb14I15 5', mRNA sequence	x				tr|Q6Z854|Q6Z854_ORYSJ	121	Putative uncharacterized protein P0572D06.19 OS=Oryza sativa subsp. japonica GN=P0572D06.19 PE=4 SV=1
RNSR_1.10021.1_from_parent_RNSR_1.10021	LOC_Os12g22340.1	224	protein|retrotransposon protein, putative, Ty3-gypsy subclass	CT861119	313	CT861119 Oryza sativa (indica cultivar-group) cv. Guang Lu Ai 4 Oryza sativa Indica Group cDNA clone OSIGCEA053N06, mRNA sequence	x	Q52KI8	62.4	Serine/arginine repetitive matrix protein 1 OS=Mus musculus GN=Srrm1 PE=1 SV=2
RNSR_1.10025.1_from_parent_RNSR_1.10025	LOC_Os05g51920.1	73.6	protein|retrotransposon protein, putative, Ty3-gypsy subclass	CI736294	442	CI736294 Oryza sativa (japonica cultivar-group) library (Kikuchi S) Oryza sativa Japonica Group cDNA clone J09B0004N09T3 5', mRNA sequence	x				tr|Q69TN7|Q69TN7_ORYSJ	78.6	Root cap protein 1-like OS=Oryza sativa subsp. japonica GN=OSJNBa0062A09.1 PE=4 SV=1
RNSR_1.10027.1_from_parent_RNSR_1.10027	LOC_Os11g04300.1	126	protein|retrotransposon protein, putative, unclassified, expressed	D15226	264	RICC0299A Rice callus Oryza sativa Japonica Group cDNA clone C0299A, mRNA sequence	x				tr|B8BIZ9|B8BIZ9_ORYSI	128	Putative uncharacterized protein OS=Oryza sativa subsp. indica GN=OsI_35025 PE=4 SV=1
RNSR_1.1003.1_from_parent_RNSR_1.1003				CI220018	79.8	CI220018 Oryza sativa (japonica cultivar-group) Panicles mixture of one, two, three weeks after flowering and supermix Oryza sativa Japonica Group cDNA clone 039-M081R-D03 3', mRNA sequence	x
RNSR_1.10030.1_from_parent_RNSR_1.10030	LOC_Os02g23821.1	1368	protein|retrotransposon protein, putative, unclassified, expressed	CT845485	1249	CT845485 Oryza sativa (indica cultivar-group) cv. Guang Lu Ai 4 Oryza sativa Indica Group cDNA clone CONTIG913, mRNA sequence	x	Q99315	361	Transposon Ty3-G Gag-Pol polyprotein OS=Saccharomyces cerevisiae (strain ATCC 204508 / S288c) GN=TY3B-G PE=1 SV=3
RNSR_1.10032.1_from_parent_RNSR_1.10032	LOC_Os10g16974.1	629	protein|cytochrome P450, putative, expressed	CK062094	1154	54762rsicek_4543.y1 Oryza sativa cv. PA64s panicle ferile cDNA library Oryza sativa Indica Group cDNA 5', mRNA sequence	x	Q9SBQ9	301	Flavonoid 3'-monooxygenase OS=Petunia hybrida GN=CYP75B2 PE=2 SV=1
RNSR_1.1004.1_from_parent_RNSR_1.1004	LOC_Os03g14258.1	89.0	protein|expressed protein	CA756159	1146	BR030036000_PLATE_C12_91_097.ab1 OA Oryza sativa Japonica Group cDNA clone BR030036000_PLATE_C12_91_097.ab1 similar to hypothetical protein [Oryza sativa (japonica, mRNA sequence	x	Q5ZMJ9	60.8	Serine/arginine repetitive matrix protein 1 OS=Gallus gallus GN=SRRM1 PE=2 SV=1
RNSR_1.10041.1_from_parent_RNSR_1.10041	LOC_Os07g22830.1	454	protein|retrotransposon protein, putative, unclassified, expressed	JG457649	151	RRCH7SN02-D10 Rice roots inoculated with the diazotroph Herbaspirillum seropedicae strain SmR1 Oryza sativa Japonica Group cDNA 3', mRNA sequence	x	Q9FPQ6	146	Vegetative cell wall protein gp1 OS=Chlamydomonas reinhardtii GN=GP1 PE=2 SV=1
RNSR_1.10045.1_from_parent_RNSR_1.10045				CI747512	52.0	CI747512 Oryza sativa (japonica cultivar-group) library (Kikuchi S) Oryza sativa Japonica Group cDNA clone J09B0060N21T3 5', mRNA sequence	x
RNSR_1.10047.1_from_parent_RNSR_1.10047	LOC_Os10g20470.1	357	protein|MATE efflux family protein, putative, expressed	CF306411	1140	HDA1--03-M06.g1 OsHDAC1-overexpressing transgenic rice lambda phage cDNA library I (HDA1) Oryza sativa Japonica Group cDNA clone HDA1--03-M06, mRNA sequence	x	Q9SIA4	135	MATE efflux family protein 5 OS=Arabidopsis thaliana GN=DTXL1 PE=3 SV=1
RNSR_1.10048.1_from_parent_RNSR_1.10048				CT844482	583	CT844482 Oryza sativa (indica cultivar-group) cv. Guang Lu Ai 4 Oryza sativa Indica Group cDNA clone CONTIG10998, mRNA sequence	x
RNSR_1.10053.1_from_parent_RNSR_1.10053	LOC_Os10g19334.1	124	protein|alpha-1,2-fucosidase, putative, expressed	CI065412	864	CI065412 Oryza sativa (japonica cultivar-group) BAP treated callus Oryza sativa Japonica Group cDNA clone 015-M009R-C01 3', mRNA sequence	x	Q8L7W8	85.1	Alpha-L-fucosidase 2 OS=Arabidopsis thaliana GN=At4g34260 PE=2 SV=1
RNSR_1.10062.1_from_parent_RNSR_1.10062	LOC_Os10g17540.1	101	protein|retrotransposon protein, putative, unclassified, expressed	CI264781	410	CI264781 Oryza sativa (japonica cultivar-group) Shoot and root of germinating seeds Oryza sativa Japonica Group cDNA clone 046-M049R-E10 3', mRNA sequence	x				tr|Q94HP8|Q94HP8_ORYSJ	101	Putative retroelement (Fragment) OS=Oryza sativa subsp. japonica GN=OSJNBa0065C16.23 PE=4 SV=1
RNSR_1.10063.1_from_parent_RNSR_1.10063				CI739337	206	CI739337 Oryza sativa (japonica cultivar-group) library (Kikuchi S) Oryza sativa Japonica Group cDNA clone J09B0019D13T3 5', mRNA sequence	x				tr|Q6K3B6|Q6K3B6_ORYSJ	85.9	Putative uncharacterized protein OSJNBa0063E14.44 OS=Oryza sativa subsp. japonica GN=OSJNBa0063E14.44 PE=4 SV=1
RNSR_1.10069.1_from_parent_RNSR_1.10069	LOC_Os08g11900.1	238	protein|retrotransposon protein, putative, Ty3-gypsy subclass, expressed	CB652618	216	OSJNEc02N05.f OSJNEc Oryza sativa Japonica Group cDNA clone OSJNEc02N05 5', mRNA sequence	x	Q9FPQ6	77.0	Vegetative cell wall protein gp1 OS=Chlamydomonas reinhardtii GN=GP1 PE=2 SV=1
RNSR_1.10070.1_from_parent_RNSR_1.10070	LOC_Os03g23060.1	123	protein|transposon protein, putative, unclassified, expressed	CB648478	468	OSJNEb11O01.f OSJNEb Oryza sativa Japonica Group cDNA clone OSJNEb11O01 5', mRNA sequence	x				tr|Q60E00|Q60E00_ORYSJ	129	Putative polyprotein OS=Oryza sativa subsp. japonica GN=OSJNBa0010H19.6 PE=4 SV=1
RNSR_1.10077.1_from_parent_RNSR_1.10077	LOC_Os12g19570.1	76.6	protein|retrotransposon protein, putative, Ty3-gypsy subclass	CI773505	276	CI773505 Oryza sativa (japonica cultivar-group) library (Kikuchi S) Oryza sativa Japonica Group cDNA clone J10B0071G03T3 5', mRNA sequence	x				tr|Q2QTI0|Q2QTI0_ORYSJ	76.6	Retrotransposon protein, putative, Ty3-gypsy subclass OS=Oryza sativa subsp. japonica GN=LOC_Os12g19570 PE=4 SV=1
RNSR_1.10079.1_from_parent_RNSR_1.10079	LOC_Os10g16540.1	131	protein|retrotransposon protein, putative, Ty3-gypsy subclass, expressed	CI740457	254	CI740457 Oryza sativa (japonica cultivar-group) library (Kikuchi S) Oryza sativa Japonica Group cDNA clone J09B0025H16T3 5', mRNA sequence	x				tr|Q33A32|Q33A32_ORYSJ	131	Retrotransposon protein, putative, Ty3-gypsy subclass OS=Oryza sativa subsp. japonica GN=LOC_Os10g16540 PE=4 SV=2
RNSR_1.10082.1_from_parent_RNSR_1.10082	LOC_Os09g13760.1	117	protein|retrotransposon protein, putative, unclassified	CI272101	424	CI272101 Oryza sativa (japonica cultivar-group) supermix Oryza sativa Japonica Group cDNA clone 074-M156R-E07 3', mRNA sequence	x				tr|Q7XKV7|Q7XKV7_ORYSJ	122	OSJNBb0012A12.11 protein OS=Oryza sativa subsp. japonica GN=OSJNBb0012A12.11 PE=4 SV=2
RNSR_1.10088.1_from_parent_RNSR_1.10088	LOC_Os04g35870.1	1972	protein|retrotransposon protein, putative, unclassified, expressed	CB666196	1100	OSJNEd12P22.f OSJNEd Oryza sativa Japonica Group cDNA clone OSJNEd12P22 5', mRNA sequence	x	P10978	575	Retrovirus-related Pol polyprotein from transposon TNT 1-94 OS=Nicotiana tabacum PE=2 SV=1
RNSR_1.1009.1_from_parent_RNSR_1.1009				CB628123	83.8	OSIIEb03H20.f OSIIEb Oryza sativa Indica Group cDNA clone OSIIEb03H20 5', mRNA sequence	x
RNSR_1.10092.1_from_parent_RNSR_1.10092	LOC_Os10g14060.1	64.3	protein|retrotransposon protein, putative, unclassified	CI748210	163	CI748210 Oryza sativa (japonica cultivar-group) library (Kikuchi S) Oryza sativa Japonica Group cDNA clone J09B0064F20T3 5', mRNA sequence	x				tr|Q69KG9|Q69KG9_ORYSJ	64.3	Putative uncharacterized protein B1158F07.1 OS=Oryza sativa subsp. japonica GN=OSJNBb0066M12.34 PE=4 SV=1
RNSR_1.10094.1_from_parent_RNSR_1.10094	LOC_Os04g38100.1	76.6	protein|retrotransposon protein, putative, unclassified	CI736744	280	CI736744 Oryza sativa (japonica cultivar-group) library (Kikuchi S) Oryza sativa Japonica Group cDNA clone J09B0007F20T3 5', mRNA sequence	x				tr|Q69N70|Q69N70_ORYSJ	129	Putative uncharacterized protein OSJNBa0052I14.36 OS=Oryza sativa subsp. japonica GN=OSJNBa0052I14.36 PE=4 SV=1
RNSR_1.10095.1_from_parent_RNSR_1.10095	LOC_Os10g14060.1	127	protein|retrotransposon protein, putative, unclassified	CI738025	373	CI738025 Oryza sativa (japonica cultivar-group) library (Kikuchi S) Oryza sativa Japonica Group cDNA clone J09B0013C13T3 5', mRNA sequence	x				tr|Q8S6V2|Q8S6V2_ORYSJ	127	Putative polyprotein OS=Oryza sativa subsp. japonica GN=OSJNBa0014J14.17 PE=4 SV=1
RNSR_1.10097.1_from_parent_RNSR_1.10097	LOC_Os02g16380.1	89.4	protein|retrotransposon protein, putative, unclassified	CI739370	232	CI739370 Oryza sativa (japonica cultivar-group) library (Kikuchi S) Oryza sativa Japonica Group cDNA clone J09B0019G18T3 5', mRNA sequence	x				tr|Q5JPX8|Q5JPX8_ORYSJ	90.9	OSJNBa0057M08.23 protein OS=Oryza sativa subsp. japonica GN=OSJNBa0057M08.23 PE=4 SV=2
RNSR_1.10097.2_from_parent_RNSR_1.10097	LOC_Os01g25688.1	51.2	protein|retrotransposon protein, putative, Ty3-gypsy subclass, expressed	CT861119	103	CT861119 Oryza sativa (indica cultivar-group) cv. Guang Lu Ai 4 Oryza sativa Indica Group cDNA clone OSIGCEA053N06, mRNA sequence	x				tr|Q5VNX6|Q5VNX6_ORYSJ	54.3	Putative uncharacterized protein P0039G05.30 OS=Oryza sativa subsp. japonica GN=P0039G05.30 PE=4 SV=1
RNSR_1.10098.1_from_parent_RNSR_1.10098	LOC_Os12g14410.1	287	protein|retrotransposon protein, putative, Ty3-gypsy subclass, expressed	CT861119	468	CT861119 Oryza sativa (indica cultivar-group) cv. Guang Lu Ai 4 Oryza sativa Indica Group cDNA clone OSIGCEA053N06, mRNA sequence	x	Q03211	53.5	Pistil-specific extensin-like protein OS=Nicotiana tabacum PE=2 SV=1
RNSR_1.10099.1_from_parent_RNSR_1.10099				CK081104	131	84447rsicen_23002.y1 Oryza sativa cv. LYP9 booting whole plant cDNA library Oryza sativa Indica Group cDNA 5', mRNA sequence	x
RNSR_1.1010.1_from_parent_RNSR_1.1010	LOC_Os03g37960.1	65.9	protein|acyl CoA binding protein, putative, expressed	CI532154	337	CI532154 Oryza sativa (japonica cultivar-group) 1 day after pollination pistil Oryza sativa Japonica Group cDNA clone J09B0073D04M3 3', mRNA sequence	x				tr|I1PCY5|I1PCY5_ORYGL	67.4	Uncharacterized protein OS=Oryza glaberrima PE=4 SV=1
RNSR_1.10100.1_from_parent_RNSR_1.10100	LOC_Os08g29470.1	62.4	protein|retrotransposon protein, putative, unclassified	CB648478	258	OSJNEb11O01.f OSJNEb Oryza sativa Japonica Group cDNA clone OSJNEb11O01 5', mRNA sequence	x				tr|Q33A11|Q33A11_ORYSJ	57.8	Retrotransposon protein, putative, Ty3-gypsy subclass OS=Oryza sativa subsp. japonica GN=LOC_Os10g16920 PE=4 SV=1
RNSR_1.10104.1_from_parent_RNSR_1.10104				CI333687	218	CI333687 Oryza sativa (japonica cultivar-group) shoot Oryza sativa Japonica Group cDNA clone J01B3135C19M3 3', mRNA sequence	x				tr|Q6H7Q0|Q6H7Q0_ORYSJ	68.9	Putative uncharacterized protein OJ1225_F07.13 OS=Oryza sativa subsp. japonica GN=OJ1225_F07.13 PE=4 SV=1
RNSR_1.10105.1_from_parent_RNSR_1.10105				CA761134	50.1	BR060002B20G06.ab1 IRRI clones Oryza sativa Indica Group cDNA clone BR060002B20G06.ab1 similar to No protein aligment, mRNA sequence	x
RNSR_1.10106.1_from_parent_RNSR_1.10106				CI312741	208	CI312741 Oryza sativa (japonica cultivar-group) shoot Oryza sativa Japonica Group cDNA clone J01A3002N22Ba 3', mRNA sequence	x				tr|A2YVC4|A2YVC4_ORYSI	64.7	Putative uncharacterized protein OS=Oryza sativa subsp. indica GN=OsI_29283 PE=4 SV=1
RNSR_1.10112.1_from_parent_RNSR_1.10112	LOC_Os09g06850.1	61.6	protein|retrotransposon protein, putative, Ty3-gypsy subclass	CB648478	163	OSJNEb11O01.f OSJNEb Oryza sativa Japonica Group cDNA clone OSJNEb11O01 5', mRNA sequence	x				tr|Q5Z6S7|Q5Z6S7_ORYSJ	61.6	Zinc knuckle domain containing protein-like OS=Oryza sativa subsp. japonica GN=OSJNBa0037N01.1 PE=4 SV=1
RNSR_1.10113.1_from_parent_RNSR_1.10113				CI121279	129	CI121279 Oryza sativa (japonica cultivar-group) supermix Oryza sativa Japonica Group cDNA clone 024-M056R-A04 3', mRNA sequence	x
RNSR_1.10115.1_from_parent_RNSR_1.10115	LOC_Os09g14320.1	223	protein|retrotransposon protein, putative, Ty3-gypsy subclass, expressed	CI739370	232	CI739370 Oryza sativa (japonica cultivar-group) library (Kikuchi S) Oryza sativa Japonica Group cDNA clone J09B0019G18T3 5', mRNA sequence	x	P04323	62.8	Retrovirus-related Pol polyprotein from transposon 17.6 OS=Drosophila melanogaster GN=pol PE=4 SV=1
RNSR_1.10116.1_from_parent_RNSR_1.10116				CI143562	579	CI143562 Oryza sativa (japonica cultivar-group) mixed shoot (Normalized Library) Oryza sativa Japonica Group cDNA clone 028-M043R-D06 3', mRNA sequence	x				tr|Q5WMS5|Q5WMS5_ORYSJ	146	Putative uncharacterized protein OJ1333_C12.6 OS=Oryza sativa subsp. japonica GN=OJ1333_C12.6 PE=4 SV=1
RNSR_1.10118.1_from_parent_RNSR_1.10118	LOC_Os03g39310.1	86.7	protein|expressed protein	CI223577	410	CI223577 Oryza sativa (japonica cultivar-group) mixed callus (Normalized Library) and mixed shoot (Normalized Library) Oryza sativa Japonica Group cDNA clone 040-M027R-H02 3', mRNA sequence	x				tr|Q6Z6M9|Q6Z6M9_ORYSJ	123	Putative uncharacterized protein OSJNBa0007H12.32 OS=Oryza sativa subsp. japonica GN=OSJNBa0007H12.32 PE=4 SV=1
RNSR_1.10122.1_from_parent_RNSR_1.10122	LOC_Os01g25940.1	214	protein|expressed protein	CI176328	615	CI176328 Oryza sativa (japonica cultivar-group) supermix Oryza sativa Japonica Group cDNA clone 034-M020R-F10 3', mRNA sequence	x	Q9FPQ6	103	Vegetative cell wall protein gp1 OS=Chlamydomonas reinhardtii GN=GP1 PE=2 SV=1
RNSR_1.10131.1_from_parent_RNSR_1.10131				CB637008	129	OSJNEa03B15.f OSJNEa Oryza sativa Japonica Group cDNA clone OSJNEa03B15 5', mRNA sequence	x
RNSR_1.10132.1_from_parent_RNSR_1.10132	LOC_Os11g20720.1	396	protein|retrotransposon protein, putative, unclassified	HO088457	825	S216-T7promoter Subtracted cDNA library from Indica rice variety Suraksha Oryza sativa Indica Group cDNA, mRNA sequence	x				tr|Q53M97|Q53M97_ORYSJ	396	Retrotransposon protein, putative, Ty3-gypsy sub-class OS=Oryza sativa subsp. japonica GN=LOC_Os11g20720 PE=4 SV=1
RNSR_1.10133.1_from_parent_RNSR_1.10133				EB086985	184	ID:206|Pavel06_c16 LIB_ID:49 Oryza sativa Japonica Group cDNA clone ID:206|Pavel06_c16, mRNA sequence	x
RNSR_1.10135.1_from_parent_RNSR_1.10135	LOC_Os01g60569.1	175	protein|retrotransposon protein, putative, unclassified, expressed	CI740754	287	CI740754 Oryza sativa (japonica cultivar-group) 5 days after pollination pistil Oryza sativa Japonica Group cDNA clone J09B0026L13T3 5', mRNA sequence	x	Q9FPQ6	114	Vegetative cell wall protein gp1 OS=Chlamydomonas reinhardtii GN=GP1 PE=2 SV=1
RNSR_1.10138.1_from_parent_RNSR_1.10138	LOC_Os12g31485.1	57.4	protein|retrotransposon protein, putative, unclassified, expressed	CF319111	212	HD--09-I01.g1 OsHDAC1-overexpressing transgenic rice plasmid cDNA library (HD) Oryza sativa Japonica Group cDNA clone HD--09-I01, mRNA sequence	x				tr|I1R2S0|I1R2S0_ORYGL	72.0	Uncharacterized protein OS=Oryza glaberrima PE=4 SV=1
RNSR_1.10139.1_from_parent_RNSR_1.10139	LOC_Os05g31450.1	87.8	protein|retrotransposon protein, putative, unclassified	CI738386	430	CI738386 Oryza sativa (japonica cultivar-group) library (Kikuchi S) Oryza sativa Japonica Group cDNA clone J09B0014K14T3 5', mRNA sequence	x				tr|Q6Z1Y3|Q6Z1Y3_ORYSJ	104	Putative uncharacterized protein B1147B12.27 OS=Oryza sativa subsp. japonica GN=B1147B12.27 PE=4 SV=1
RNSR_1.10145.1_from_parent_RNSR_1.10145				CI324679	113	CI324679 Oryza sativa (japonica cultivar-group) shoot Oryza sativa Japonica Group cDNA clone J01B3089E05M3 3', mRNA sequence	x				tr|Q8W2W6|Q8W2W6_ORYSJ	89.0	Putative hyperpolarization-activated cation channel protein OS=Oryza sativa subsp. japonica GN=OSJNBb0076H04.7 PE=4 SV=1
RNSR_1.10146.1_from_parent_RNSR_1.10146	LOC_Os07g17770.1	51.2	protein|tryptophanyl-tRNA synthetase, cytoplasmic, putative, expressed	CI652135	739	CI652135 Oryza sativa (japonica cultivar-group) leaf of seedling 50ppm CuSO4 for 3 days Oryza sativa Japonica Group cDNA clone J06B5116O14T3 5', mRNA sequence	x				tr|Q8W2W6|Q8W2W6_ORYSJ	224	Putative hyperpolarization-activated cation channel protein OS=Oryza sativa subsp. japonica GN=OSJNBb0076H04.7 PE=4 SV=1
RNSR_1.10148.1_from_parent_RNSR_1.10148				CB656939	83.8	OSJNEc11N14.r OSJNEc Oryza sativa Japonica Group cDNA clone OSJNEc11N14 3', mRNA sequence	x
RNSR_1.1015.1_from_parent_RNSR_1.1015				AU032356	63.9	AU032356 Rice root Oryza sativa Japonica Group cDNA clone R3931_4Z, mRNA sequence	x
RNSR_1.10150.1_from_parent_RNSR_1.10150				CT855255	297	CT855255 Oryza sativa (indica cultivar-group) cv. Guang Lu Ai 4 Oryza sativa Indica Group cDNA clone OSIGCRN115N18, mRNA sequence	x				tr|Q109E7|Q109E7_ORYSJ	63.5	Cytochrome P450 family protein OS=Oryza sativa subsp. japonica GN=LOC_Os10g37034 PE=3 SV=1
RNSR_1.10151.1_from_parent_RNSR_1.10151				CK048479	264	50010rsiceh_21001.y1 Oryza sativa cv. PA64s panicle ferile cDNA library Oryza sativa Indica Group cDNA 5', mRNA sequence	x				tr|I1QF95|I1QF95_ORYGL	59.7	Uncharacterized protein (Fragment) OS=Oryza glaberrima PE=4 SV=1
RNSR_1.10152.1_from_parent_RNSR_1.10152	LOC_Os08g30940.1	99.0	protein|retrotransposon protein, putative, Ty3-gypsy subclass, expressed	CT855255	307	CT855255 Oryza sativa (indica cultivar-group) cv. Guang Lu Ai 4 Oryza sativa Indica Group cDNA clone OSIGCRN115N18, mRNA sequence	x				tr|Q9AUN3|Q9AUN3_ORYSJ	223	Putative uncharacterized protein OSJNBa0058E19.18 OS=Oryza sativa subsp. japonica GN=OSJNBa0058E19.18 PE=4 SV=1
RNSR_1.10153.1_from_parent_RNSR_1.10153	LOC_Os08g17090.1	139	protein|retrotransposon protein, putative, unclassified, expressed	CK080601	529	78299rsicen_20485.y1 Oryza sativa cv. LYP9 booting whole plant cDNA library Oryza sativa Indica Group cDNA 5', mRNA sequence	x				tr|Q8W2X1|Q8W2X1_ORYSJ	172	Putative uncharacterized protein OSJNBb0076H04.4 OS=Oryza sativa subsp. japonica GN=OSJNBb0076H04.4 PE=4 SV=1
RNSR_1.10154.1_from_parent_RNSR_1.10154				CT851804	222	CT851804 Oryza sativa (indica cultivar-group) cv. Guang Lu Ai 4 Oryza sativa Indica Group cDNA clone OSIGCSA057I02, mRNA sequence	x				tr|Q9AUN9|Q9AUN9_ORYSJ	123	Putative uncharacterized protein OSJNBa0058E19.12 OS=Oryza sativa subsp. japonica GN=OSJNBa0058E19.12 PE=4 SV=1
RNSR_1.10155.1_from_parent_RNSR_1.10155	LOC_Os08g08910.1	51.2	protein|hypothetical protein	CI469887	509	CI469887 Oryza sativa (japonica cultivar-group) 20 days after pollination pistil Oryza sativa Japonica Group cDNA clone J07B5097A19M3 3', mRNA sequence	x				tr|Q339K5|Q339K5_ORYSJ	51.6	Putative uncharacterized protein OS=Oryza sativa subsp. japonica GN=LOC_Os10g20619 PE=4 SV=1
RNSR_1.10156.1_from_parent_RNSR_1.10156	LOC_Os03g46134.1	110	protein|retrotransposon protein, putative, unclassified	CF961211	293	10104siced_4475.z1 Oryza sativa cv. LYP9 trefoil whole plant cDNA library Oryza sativa Indica Group cDNA 5', mRNA sequence	x				tr|Q10FL3|Q10FL3_ORYSJ	110	Putative uncharacterized protein OS=Oryza sativa subsp. japonica GN=LOC_Os03g46134 PE=4 SV=1
RNSR_1.10157.1_from_parent_RNSR_1.10157	LOC_Os02g45210.1	206	protein|retrotransposon protein, putative, unclassified, expressed	CK051623	307	54212rsicek_2354.y1 Oryza sativa cv. PA64s panicle ferile cDNA library Oryza sativa Indica Group cDNA 5', mRNA sequence	x				tr|Q5ZA04|Q5ZA04_ORYSJ	212	HGWP repeat containing protein-like OS=Oryza sativa subsp. japonica GN=P0592B08.12 PE=4 SV=1
RNSR_1.10158.1_from_parent_RNSR_1.10158	LOC_Os02g44450.1	351	protein|retrotransposon protein, putative, unclassified	CA752689	626	108 Magnaporthe grisea infected rice cDNA, 12 hours Oryza sativa cDNA clone 108, mRNA sequence	x				tr|Q9AUP4|Q9AUP4_ORYSJ	402	Putative uncharacterized protein OSJNBa0058E19.7 OS=Oryza sativa subsp. japonica GN=OSJNBa0058E19.7 PE=4 SV=1
RNSR_1.10159.1_from_parent_RNSR_1.10159	LOC_Os02g58690.1	206	protein|retrotransposon protein, putative, unclassified	CI651271	551	CI651271 Oryza sativa (japonica cultivar-group) callus UVB iradiated callus, immid after treatment Oryza sativa Japonica Group cDNA clone J06B5110N14T3 5', mRNA sequence	x				tr|I1QF95|I1QF95_ORYGL	107	Uncharacterized protein (Fragment) OS=Oryza glaberrima PE=4 SV=1
RNSR_1.10160.1_from_parent_RNSR_1.10160	LOC_Os07g28980.1	145	protein|expressed protein	CT857794	434	CT857794 Oryza sativa (indica cultivar-group) cv. Guang Lu Ai 4 Oryza sativa Indica Group cDNA clone OSIGCFA005L12, mRNA sequence	x				tr|Q6Z0S7|Q6Z0S7_ORYSJ	197	Ulp1 protease-like protein OS=Oryza sativa subsp. japonica GN=P0439B07.5 PE=4 SV=1
RNSR_1.10161.1_from_parent_RNSR_1.10161	LOC_Os06g14430.1	323	protein|retrotransposon protein, putative, unclassified	EE591386	535	NEW_RNG112-A02 Rice mixture of leaf, root, panicle Oryza sativa Japonica Group cDNA, mRNA sequence	x				tr|Q9AUP4|Q9AUP4_ORYSJ	410	Putative uncharacterized protein OSJNBa0058E19.7 OS=Oryza sativa subsp. japonica GN=OSJNBa0058E19.7 PE=4 SV=1
RNSR_1.10162.1_from_parent_RNSR_1.10162	LOC_Os07g22980.1	209	protein|retrotransposon protein, putative, unclassified, expressed	CB629494	741	OSIIEb05M08.r OSIIEb Oryza sativa Indica Group cDNA clone OSIIEb05M08 3', mRNA sequence	x	Q9C6S1	54.7	Formin-like protein 14 OS=Arabidopsis thaliana GN=FH14 PE=3 SV=3
RNSR_1.10164.1_from_parent_RNSR_1.10164				CI045424	135	CI045424 Oryza sativa (japonica cultivar-group) callus Oryza sativa Japonica Group cDNA clone 011-M078R-H05 3', mRNA sequence	x				tr|A2YVC4|A2YVC4_ORYSI	75.9	Putative uncharacterized protein OS=Oryza sativa subsp. indica GN=OsI_29283 PE=4 SV=1
RNSR_1.10165.1_from_parent_RNSR_1.10165	LOC_Os10g03980.1	145	protein|retrotransposon protein, putative, unclassified, expressed	FG958462	373	MA_PA64s_06273 Mature embryo cDNA Library of PA64s Oryza sativa Indica Group cDNA 5', mRNA sequence	x	Q9FLQ7	54.3	Formin-like protein 20 OS=Arabidopsis thaliana GN=FH20 PE=2 SV=3
RNSR_1.10167.1_from_parent_RNSR_1.10167	LOC_Os06g09040.1	70.5	protein|retrotransposon protein, putative, unclassified, expressed	CA761015	52.0	BR060001000F04.ab1 IRRI clones Oryza sativa Indica Group cDNA clone BR060001000F04.ab1 similar to No protein aligment, mRNA sequence	x				tr|Q7XTX6|Q7XTX6_ORYSJ	68.2	OSJNBa0019K04.22 protein OS=Oryza sativa subsp. japonica GN=OSJNBa0019K04.22 PE=4 SV=1
RNSR_1.10171.1_from_parent_RNSR_1.10171				FG954258	139	MA_PA64s_02069 Mature embryo cDNA Library of PA64s Oryza sativa Indica Group cDNA 5', mRNA sequence	x
RNSR_1.10172.1_from_parent_RNSR_1.10172				CF957780	77.8	5394rsiceb_6793.y1 Oryza sativa cv. PA64s leaf cDNA library Oryza sativa Indica Group cDNA 5', mRNA sequence	x
RNSR_1.10173.1_from_parent_RNSR_1.10173				CF990471	125	17352rsicee_15215.y1 Oryza sativa cv. LYP9 tillering whole plant cDNA library Oryza sativa Indica Group cDNA 5', mRNA sequence	x
RNSR_1.10174.1_from_parent_RNSR_1.10174	LOC_Os02g56010.1	115	protein|anthocyanidin 3-O-glucosyltransferase, putative, expressed	CB646151	262	OSJNEb08G10.r OSJNEb Oryza sativa Japonica Group cDNA clone OSJNEb08G10 3', mRNA sequence	x				tr|Q8S6N6|Q8S6N6_ORYSJ	249	Putative uncharacterized protein OSJNBa0073L01.14 OS=Oryza sativa subsp. japonica GN=OSJNBa0073L01.14 PE=4 SV=1
RNSR_1.10175.1_from_parent_RNSR_1.10175				CB631985	79.8	OSIIEb09O17.r OSIIEb Oryza sativa Indica Group cDNA clone OSIIEb09O17 3', mRNA sequence	x
RNSR_1.10176.1_from_parent_RNSR_1.10176				CI523953	188	CI523953 Oryza sativa (japonica cultivar-group) 1 day after pollination pistil Oryza sativa Japonica Group cDNA clone J09B0032E13M3 3', mRNA sequence	x
RNSR_1.10177.1_from_parent_RNSR_1.10177							x
RNSR_1.10178.1_from_parent_RNSR_1.10178							x
RNSR_1.10179.1_from_parent_RNSR_1.10179				CI404924	194	CI404924 Oryza sativa (japonica cultivar-group) leaf of seedling gamma-irradiated(45Gy), immid after irradiation Oryza sativa Japonica Group cDNA clone J06B5016L10M3 3', mRNA sequence	x				tr|I1QVU6|I1QVU6_ORYGL	65.1	Uncharacterized protein OS=Oryza glaberrima PE=3 SV=1
RNSR_1.10180.1_from_parent_RNSR_1.10180				CB621192	258	OSIIEa06O13.f OSIIEa Oryza sativa Indica Group cDNA clone OSIIEa06O13 5', mRNA sequence	x
RNSR_1.10181.1_from_parent_RNSR_1.10181				CK083075	83.8	78729rsicen_23735.y1 Oryza sativa cv. LYP9 booting whole plant cDNA library Oryza sativa Indica Group cDNA 5', mRNA sequence	x
RNSR_1.10182.1_from_parent_RNSR_1.10182				CI246702	1076	CI246702 Oryza sativa (japonica cultivar-group) Shoot and root of germinating seeds Oryza sativa Japonica Group cDNA clone 043-M043R-E08 3', mRNA sequence	x
RNSR_1.10183.1_from_parent_RNSR_1.10183							x
RNSR_1.10184.1_from_parent_RNSR_1.10184				CB656804	60.0	OSJNEc11I23.r OSJNEc Oryza sativa Japonica Group cDNA clone OSJNEc11I23 3', mRNA sequence	x
RNSR_1.10185.1_from_parent_RNSR_1.10185				CI114651	52.0	CI114651 Oryza sativa (japonica cultivar-group) Panicles two weeks after flowering Oryza sativa Japonica Group cDNA clone 022-M091R-D11 3', mRNA sequence	x
RNSR_1.10186.1_from_parent_RNSR_1.10186				CB649007	87.7	OSJNEb12L06.r OSJNEb Oryza sativa Japonica Group cDNA clone OSJNEb12L06 3', mRNA sequence	x
RNSR_1.10188.1_from_parent_RNSR_1.10188				CB685199	83.8	OSJNEf15G19.f OSJNEf Oryza sativa Japonica Group cDNA clone OSJNEf15G19 5', mRNA sequence	x
RNSR_1.10189.1_from_parent_RNSR_1.10189				CI656106	165	CI656106 Oryza sativa (japonica cultivar-group) library (Kikuchi S) Oryza sativa Japonica Group cDNA clone J06B5139J04T3 5', mRNA sequence	x
RNSR_1.10190.1_from_parent_RNSR_1.10190							x
RNSR_1.10191.1_from_parent_RNSR_1.10191							x
RNSR_1.10195.1_from_parent_RNSR_1.10195	LOC_Os11g22820.1	141	protein|retrotransposon protein, putative, unclassified	CX118558	244	EI115K18 A normalized whole-life-cycle cDNA library of rice Oryza sativa Indica Group cDNA clone EI115K18 5', mRNA sequence	x				tr|Q53JX5|Q53JX5_ORYSJ	141	Putative uncharacterized protein OS=Oryza sativa subsp. japonica GN=LOC_Os11g22820 PE=4 SV=1
RNSR_1.10196.1_from_parent_RNSR_1.10196				CB629043	125	OSIIEb04P17.f OSIIEb Oryza sativa Indica Group cDNA clone OSIIEb04P17 5', mRNA sequence	x
RNSR_1.10197.1_from_parent_RNSR_1.10197	LOC_Os08g16540.1	59.7	protein|retrotransposon protein, putative, unclassified, expressed	CB638877	67.9	OSJNEa07M09.r OSJNEa Oryza sativa Japonica Group cDNA clone OSJNEa07M09 3', mRNA sequence	x
RNSR_1.10198.1_from_parent_RNSR_1.10198				CA766644	168	AF53-Rpf_12_E01_T7_003.ab1 IRRI Drought Stress Panicle Library Oryza sativa Indica Group cDNA clone C0004321 5' similar to unknown, mRNA sequence	x
RNSR_1.102.1_from_parent_RNSR_1.102	LOC_Os07g26140.1	117	protein|transposon protein, putative, unclassified, expressed				x	Q7XPY5	73.2	Putative beta-glucosidase 15 OS=Oryza sativa subsp. japonica GN=BGLU15 PE=5 SV=2
RNSR_1.1020.1_from_parent_RNSR_1.1020	LOC_Os07g33490.1	87.0	protein|transposon protein, putative, unclassified, expressed	FG959927	402	MA_PA64s_07738 Mature embryo cDNA Library of PA64s Oryza sativa Indica Group cDNA 5', mRNA sequence	x	Q9SX31	77.4	Proline-rich receptor-like protein kinase PERK9 OS=Arabidopsis thaliana GN=PERK9 PE=2 SV=1
RNSR_1.10203.1_from_parent_RNSR_1.10203	LOC_Os06g25110.1	67.4	protein|retrotransposon protein, putative, Ty3-gypsy subclass, expressed	CI144954	507	CI144954 Oryza sativa (japonica cultivar-group) mixed shoot (Normalized Library) Oryza sativa Japonica Group cDNA clone 028-M062R-E10 3', mRNA sequence	x
RNSR_1.10204.1_from_parent_RNSR_1.10204				FG956412	613	MA_PA64s_04223 Mature embryo cDNA Library of PA64s Oryza sativa Indica Group cDNA 5', mRNA sequence	x
RNSR_1.10205.1_from_parent_RNSR_1.10205	LOC_Os08g14730.1	100	protein|retrotransposon, putative, centromere-specific	CB628611	474	OSIIEb04E16.f OSIIEb Oryza sativa Indica Group cDNA clone OSIIEb04E16 5', mRNA sequence	x				tr|Q8W2S4|Q8W2S4_ORYSJ	100	Putative polyprotein OS=Oryza sativa subsp. japonica GN=OSJNBb0089F16.13 PE=4 SV=1
RNSR_1.10206.1_from_parent_RNSR_1.10206	LOC_Os04g05310.1	300	protein|retrotransposon protein, putative, Ty3-gypsy subclass, expressed	JG458049	222	RRCH5SN07-G09 Rice roots inoculated with the diazotroph Herbaspirillum seropedicae strain SmR1 Oryza sativa Japonica Group cDNA 3', mRNA sequence	x	Q5ZMJ9	60.1	Serine/arginine repetitive matrix protein 1 OS=Gallus gallus GN=SRRM1 PE=2 SV=1
RNSR_1.10207.1_from_parent_RNSR_1.10207				CI044290	349	CI044290 Oryza sativa (japonica cultivar-group) callus Oryza sativa Japonica Group cDNA clone 011-M058R-G06 3', mRNA sequence	x				tr|Q8W2T0|Q8W2T0_ORYSJ	68.9	Putative uncharacterized protein OSJNBb0089F16.11 OS=Oryza sativa subsp. japonica GN=OSJNBb0089F16.11 PE=4 SV=1
RNSR_1.10209.1_from_parent_RNSR_1.10209	LOC_Os01g47790.1	58.9	protein|transposon protein, putative, unclassified, expressed	CX110219	99.6	EI045F13 A normalized whole-life-cycle cDNA library of rice Oryza sativa Indica Group cDNA clone EI045F13 5', mRNA sequence	x				tr|Q8W3H2|Q8W3H2_ORYSJ	54.7	Mutator-like transposase OS=Oryza sativa subsp. japonica GN=OSJNBa0027L23.6 PE=4 SV=1
RNSR_1.10210.1_from_parent_RNSR_1.10210	LOC_Os05g15950.1	112	protein|retrotransposon protein, putative, unclassified, expressed	CK045394	305	47910rsiceh_9995.y1 Oryza sativa cv. PA64s panicle ferile cDNA library Oryza sativa Indica Group cDNA 5', mRNA sequence	x				tr|Q8W2S4|Q8W2S4_ORYSJ	135	Putative polyprotein OS=Oryza sativa subsp. japonica GN=OSJNBb0089F16.13 PE=4 SV=1
RNSR_1.10211.1_from_parent_RNSR_1.10211				CK066186	214	70920rsicem_22494.y1 Oryza sativa cv. PA64s panicle ferile cDNA library Oryza sativa Indica Group cDNA 5', mRNA sequence	x
RNSR_1.10212.1_from_parent_RNSR_1.10212	LOC_Os10g19090.1	100	protein|retrotransposon, putative, centromere-specific	CK066186	184	70920rsicem_22494.y1 Oryza sativa cv. PA64s panicle ferile cDNA library Oryza sativa Indica Group cDNA 5', mRNA sequence	x				tr|Q9FP73|Q9FP73_ORYSJ	100	Putative uncharacterized protein B1157F09.6 OS=Oryza sativa subsp. japonica GN=P0458A05.24 PE=4 SV=1
RNSR_1.10213.1_from_parent_RNSR_1.10213	LOC_Os09g07840.1	106	protein|retrotransposon protein, putative, unclassified, expressed	CA764404	365	AF53-Rpf_03_G22_T7_091.ab1 IRRI Drought Stress Panicle Library Oryza sativa Indica Group cDNA clone C0000934 5' similar to unknown, mRNA sequence	x				tr|I1QHI2|I1QHI2_ORYGL	155	Uncharacterized protein OS=Oryza glaberrima PE=4 SV=1
RNSR_1.10215.1_from_parent_RNSR_1.10215	LOC_Os05g22520.1	50.8	protein|retrotransposon protein, putative, unclassified, expressed	CB632411	127	OSIIEb10K04.r OSIIEb Oryza sativa Indica Group cDNA clone OSIIEb10K04 3', mRNA sequence	x
RNSR_1.10216.1_from_parent_RNSR_1.10216	LOC_Os04g28730.1	115	protein|retrotransposon, putative, centromere-specific	CK066186	230	70920rsicem_22494.y1 Oryza sativa cv. PA64s panicle ferile cDNA library Oryza sativa Indica Group cDNA 5', mRNA sequence	x				tr|Q9FP73|Q9FP73_ORYSJ	130	Putative uncharacterized protein B1157F09.6 OS=Oryza sativa subsp. japonica GN=P0458A05.24 PE=4 SV=1
RNSR_1.10217.1_from_parent_RNSR_1.10217	LOC_Os11g22480.1	95.9	protein|retrotransposon, putative, centromere-specific, expressed	CI736150	345	CI736150 Oryza sativa (japonica cultivar-group) library (Kikuchi S) Oryza sativa Japonica Group cDNA clone J09B0004E05T3 5', mRNA sequence	x				tr|Q8W2S4|Q8W2S4_ORYSJ	136	Putative polyprotein OS=Oryza sativa subsp. japonica GN=OSJNBb0089F16.13 PE=4 SV=1
RNSR_1.10218.1_from_parent_RNSR_1.10218	LOC_Os09g06450.1	51.2	protein|retrotransposon protein, putative, unclassified, expressed	BI803687	204	H116F02 Endosperm library from Oryza sativa (10 days after anthesis) Oryza sativa cDNA clone H116F02, mRNA sequence	x				tr|Q53KJ3|Q53KJ3_ORYSJ	53.5	Putative uncharacterized protein OS=Oryza sativa subsp. japonica GN=LOC_Os11g26010 PE=4 SV=1
RNSR_1.10219.1_from_parent_RNSR_1.10219	LOC_Os04g20710.1	110	protein|retrotransposon protein, putative, unclassified	CI417748	109	CI417748 Oryza sativa (japonica cultivar-group) leaf of seedling 50ppm CuSO4 for 3 days Oryza sativa Japonica Group cDNA clone J06B5076D15M3 3', mRNA sequence	x				tr|Q7XWW4|Q7XWW4_ORYSJ	110	OSJNBb0058J09.15 protein OS=Oryza sativa subsp. japonica GN=OSJNBb0058J09.15 PE=4 SV=2
RNSR_1.10220.1_from_parent_RNSR_1.10220	LOC_Os10g19090.1	142	protein|retrotransposon, putative, centromere-specific	CK045394	543	47910rsiceh_9995.y1 Oryza sativa cv. PA64s panicle ferile cDNA library Oryza sativa Indica Group cDNA 5', mRNA sequence	x				tr|Q339R9|Q339R9_ORYSJ	142	Putative uncharacterized protein OS=Oryza sativa subsp. japonica GN=LOC_Os10g19090 PE=4 SV=1
RNSR_1.10221.1_from_parent_RNSR_1.10221	LOC_Os12g19640.1	110	protein|retrotransposon protein, putative, Ty3-gypsy subclass	CI743756	424	CI743756 Oryza sativa (japonica cultivar-group) 5 days after pollination pistil Oryza sativa Japonica Group cDNA clone J09B0043B03T3 5', mRNA sequence	x				tr|Q6K261|Q6K261_ORYSJ	103	Putative uncharacterized protein B1012G04.17 OS=Oryza sativa subsp. japonica GN=B1012G04.17 PE=4 SV=1
RNSR_1.10222.1_from_parent_RNSR_1.10222	LOC_Os04g22520.1	251	protein|retrotransposon protein, putative, Ty3-gypsy subclass	CB657727	387	OSJNEc13E12.f OSJNEc Oryza sativa Japonica Group cDNA clone OSJNEc13E12 5', mRNA sequence	x	Q52KI8	54.3	Serine/arginine repetitive matrix protein 1 OS=Mus musculus GN=Srrm1 PE=1 SV=2
RNSR_1.10224.1_from_parent_RNSR_1.10224							x
RNSR_1.10227.1_from_parent_RNSR_1.10227				CK076261	313	81676rsicen_8922.y1 Oryza sativa cv. LYP9 booting whole plant cDNA library Oryza sativa Indica Group cDNA 5', mRNA sequence	x				tr|Q6H4T0|Q6H4T0_ORYSJ	53.5	Putative uncharacterized protein B1008E06.31 OS=Oryza sativa subsp. japonica GN=B1008E06.31 PE=4 SV=1
RNSR_1.10234.1_from_parent_RNSR_1.10234				CB656804	75.8	OSJNEc11I23.r OSJNEc Oryza sativa Japonica Group cDNA clone OSJNEc11I23 3', mRNA sequence	x
RNSR_1.10236.1_from_parent_RNSR_1.10236	LOC_Os05g18840.1	112	protein|retrotransposon protein, putative, unclassified, expressed	CI538726	303	CI538726 Oryza sativa (japonica cultivar-group) root of seedling in anaerobic condition for 3 days Oryza sativa Japonica Group cDNA clone J10B0004D11M3 3', mRNA sequence	x				tr|I1R8S2|I1R8S2_ORYGL	108	Uncharacterized protein (Fragment) OS=Oryza glaberrima PE=4 SV=1
RNSR_1.10237.1_from_parent_RNSR_1.10237				CI587199	61.9	CI587199 Oryza sativa (japonica cultivar-group) flower Oryza sativa Japonica Group cDNA clone J02B3013A15T3 5', mRNA sequence	x
RNSR_1.10238.1_from_parent_RNSR_1.10238				CA760692	186	BR060007A10G09.ab1 IRRI clones Oryza sativa Indica Group cDNA clone BR060007A10G09.ab1 similar to No homology, mRNA sequence	x
RNSR_1.10239.1_from_parent_RNSR_1.10239				CI361064	105	CI361064 Oryza sativa (japonica cultivar-group) flower Oryza sativa Japonica Group cDNA clone J02B3126F05M3 3', mRNA sequence	x
RNSR_1.1024.1_from_parent_RNSR_1.1024				CK084953	369	83119rsicen_28786.y1 Oryza sativa cv. LYP9 booting whole plant cDNA library Oryza sativa Indica Group cDNA 5', mRNA sequence	x				tr|J8ZWB1|J8ZWB1_EDHAE	60.8	Uncharacterized protein OS=Edhazardia aedis (strain USNM 41457) GN=EDEG_01716 PE=4 SV=1
RNSR_1.10241.1_from_parent_RNSR_1.10241				CI749281	63.9	CI749281 Oryza sativa (japonica cultivar-group) library (Kikuchi S) Oryza sativa Japonica Group cDNA clone J09B0070F05T3 5', mRNA sequence	x
RNSR_1.10242.1_from_parent_RNSR_1.10242				CI739254	208	CI739254 Oryza sativa (japonica cultivar-group) library (Kikuchi S) Oryza sativa Japonica Group cDNA clone J09B0018L14T3 5', mRNA sequence	x				tr|I1P896|I1P896_ORYGL	53.9	Uncharacterized protein OS=Oryza glaberrima PE=4 SV=1
RNSR_1.10248.1_from_parent_RNSR_1.10248	LOC_Os08g29360.1	56.2	protein|retrotransposon protein, putative, unclassified, expressed	BX928170	644	BX928170 Oryza sativa library (Han B) Oryza sativa cDNA clone y608e12p5, mRNA sequence	x				tr|C5NNX6|C5NNX6_ORYSI	78.6	Putative retrotransposon protein OS=Oryza sativa subsp. indica GN=K0185A05-8 PE=4 SV=1
RNSR_1.10249.1_from_parent_RNSR_1.10249				CB645937	161	OSJNEb08A11.r OSJNEb Oryza sativa Japonica Group cDNA clone OSJNEb08A11 3', mRNA sequence	x
RNSR_1.10250.1_from_parent_RNSR_1.10250	LOC_Os08g17330.1	53.1	protein|expressed protein	CI248690	77.8	CI248690 Oryza sativa (japonica cultivar-group) Shoot and root of germinating seeds Oryza sativa Japonica Group cDNA clone 043-M069R-A06 3', mRNA sequence	x				tr|I1QH45|I1QH45_ORYGL	57.0	Uncharacterized protein OS=Oryza glaberrima PE=4 SV=1
RNSR_1.10251.1_from_parent_RNSR_1.10251	LOC_Os02g53900.1	190	protein|expressed protein	CB642263	1554	OSJNEb02F20.r OSJNEb Oryza sativa Japonica Group cDNA clone OSJNEb02F20 3', mRNA sequence	x				tr|Q6K7G0|Q6K7G0_ORYSJ	190	Putative uncharacterized protein OJ1293_A01.20 OS=Oryza sativa subsp. japonica GN=OJ1293_A01.20 PE=4 SV=1
RNSR_1.10252.1_from_parent_RNSR_1.10252				CB669017	228	OSJNEe01D05.r OSJNEe Oryza sativa Japonica Group cDNA clone OSJNEe01D05 3', mRNA sequence	x				tr|Q6YV95|Q6YV95_ORYSJ	54.7	Putative uncharacterized protein OSJNBa0008E01.22 OS=Oryza sativa subsp. japonica GN=OSJNBa0008E01.22 PE=4 SV=1
RNSR_1.10255.1_from_parent_RNSR_1.10255	LOC_Os06g33890.1	1388	protein|retrotransposon protein, putative, Ty3-gypsy subclass, expressed	EE590455	640	NEW_RNG-00078-B4 Rice mixture of leaf, root, panicle Oryza sativa Japonica Group cDNA, mRNA sequence	x	P20825	156	Retrovirus-related Pol polyprotein from transposon 297 OS=Drosophila melanogaster GN=pol PE=4 SV=1
RNSR_1.10257.1_from_parent_RNSR_1.10257				CI355270	50.1	CI355270 Oryza sativa (japonica cultivar-group) flower Oryza sativa Japonica Group cDNA clone J02B3088J01M3 3', mRNA sequence	x
RNSR_1.1026.1_from_parent_RNSR_1.1026				CI277524	254	CI277524 Oryza sativa (japonica cultivar-group) mixed shoot (Normalized Library) Oryza sativa Japonica Group cDNA clone 078-M140R-E01 3', mRNA sequence	x				tr|I1Q2H5|I1Q2H5_ORYGL	68.9	Uncharacterized protein OS=Oryza glaberrima PE=4 SV=1
RNSR_1.10261.1_from_parent_RNSR_1.10261				CB620538	61.9	OSIIEa05N11.f OSIIEa Oryza sativa Indica Group cDNA clone OSIIEa05N11 5', mRNA sequence	x
RNSR_1.10264.1_from_parent_RNSR_1.10264	LOC_Os10g21810.2	177	protein|histidine kinase, putative, expressed	CK041356	1213	47525rsiceh_9468.y1 Oryza sativa cv. PA64s panicle ferile cDNA library Oryza sativa Indica Group cDNA 5', mRNA sequence	x	Q6ZQP7	67.8	Uncharacterized protein LOC284861 OS=Homo sapiens PE=2 SV=1
RNSR_1.10267.1_from_parent_RNSR_1.10267	LOC_Os10g22330.1	97.4	protein|clathrin adaptor complex small chain domain containing protein, expressed	CI307216	377	CI307216 Oryza sativa (japonica cultivar-group) UVC irradiated shoot Oryza sativa Japonica Group cDNA clone 014-M026F-C07 5', mRNA sequence	x	O82201	82.0	AP-4 complex subunit sigma OS=Arabidopsis thaliana GN=At2g19790 PE=2 SV=1
RNSR_1.10268.1_from_parent_RNSR_1.10268							x
RNSR_1.10269.1_from_parent_RNSR_1.10269							x
RNSR_1.1027.1_from_parent_RNSR_1.1027	LOC_Os10g02200.1	65.1	protein|retrotransposon protein, putative, Ty3-gypsy subclass	CI340059	168	CI340059 Oryza sativa (japonica cultivar-group) flower Oryza sativa Japonica Group cDNA clone J02B3007D16M3 3', mRNA sequence	x				tr|Q94LJ3|Q94LJ3_ORYSJ	65.1	Putative uncharacterized protein OSJNBb0012A20.4 OS=Oryza sativa subsp. japonica GN=OSJNBb0012A20.4 PE=4 SV=1
RNSR_1.10275.1_from_parent_RNSR_1.10275	LOC_Os10g22550.1	861	protein|retrotransposon protein, putative, unclassified, expressed	CI750756	597	CI750756 Oryza sativa (japonica cultivar-group) library (Kikuchi S) Oryza sativa Japonica Group cDNA clone J09B0078B16T3 5', mRNA sequence	x	Q5ZMJ9	55.1	Serine/arginine repetitive matrix protein 1 OS=Gallus gallus GN=SRRM1 PE=2 SV=1
RNSR_1.10277.1_from_parent_RNSR_1.10277				CI746059	91.7	CI746059 Oryza sativa (japonica cultivar-group) library (Kikuchi S) Oryza sativa Japonica Group cDNA clone J09B0054A10T3 5', mRNA sequence	x
RNSR_1.10278.1_from_parent_RNSR_1.10278	LOC_Os05g19320.1	154	protein|retrotransposon protein, putative, Ty3-gypsy subclass, expressed	CB627407	119	OSIIEb02F15.r OSIIEb Oryza sativa Indica Group cDNA clone OSIIEb02F15 3', mRNA sequence	x	Q9FPQ6	99.4	Vegetative cell wall protein gp1 OS=Chlamydomonas reinhardtii GN=GP1 PE=2 SV=1
RNSR_1.10279.1_from_parent_RNSR_1.10279	LOC_Os12g27490.1	96.7	protein|retrotransposon protein, putative, Ty3-gypsy subclass, expressed	CI736417	309	CI736417 Oryza sativa (japonica cultivar-group) library (Kikuchi S) Oryza sativa Japonica Group cDNA clone J09B0005I08T3 5', mRNA sequence	x				tr|Q2QRI2|Q2QRI2_ORYSJ	96.7	Retrotransposon protein, putative, Ty3-gypsy subclass OS=Oryza sativa subsp. japonica GN=LOC_Os12g27490 PE=4 SV=1
RNSR_1.1028.1_from_parent_RNSR_1.1028	LOC_Os01g54740.1	226	protein|transposon protein, putative, unclassified, expressed	CB636582	787	OSJNEa02D21.r OSJNEa Oryza sativa Japonica Group cDNA clone OSJNEa02D21 3', mRNA sequence	x				tr|Q943G5|Q943G5_ORYSJ	226	Putative uncharacterized protein P0046E05.22 OS=Oryza sativa subsp. japonica GN=P0046E05.22 PE=4 SV=1
RNSR_1.10281.1_from_parent_RNSR_1.10281				CI743376	50.1	CI743376 Oryza sativa (japonica cultivar-group) library (Kikuchi S) Oryza sativa Japonica Group cDNA clone J09B0040P18T3 5', mRNA sequence	x
RNSR_1.10282.1_from_parent_RNSR_1.10282				CT846486	60.0	CT846486 Oryza sativa (indica cultivar-group) cv. Guang Lu Ai 4 Oryza sativa Indica Group cDNA clone CONTIG6932, mRNA sequence	x
RNSR_1.10283.1_from_parent_RNSR_1.10283				CB635851	327	OSIIEb16K13.r OSIIEb Oryza sativa Indica Group cDNA clone OSIIEb16K13 3', mRNA sequence	x
RNSR_1.10284.1_from_parent_RNSR_1.10284							x
RNSR_1.10287.1_from_parent_RNSR_1.10287				CI616728	61.9	CI616728 Oryza sativa (japonica cultivar-group) callus Oryza sativa Japonica Group cDNA clone J03B3097L21T3 5', mRNA sequence	x
RNSR_1.10288.1_from_parent_RNSR_1.10288				CT844334	283	CT844334 Oryza sativa (indica cultivar-group) cv. Guang Lu Ai 4 Oryza sativa Indica Group cDNA clone CONTIG11091, mRNA sequence	x				tr|I1Q2H5|I1Q2H5_ORYGL	61.2	Uncharacterized protein OS=Oryza glaberrima PE=4 SV=1
RNSR_1.10289.1_from_parent_RNSR_1.10289				CF278573	852	14ETL--04-I12.g1 Rice etiolated leaf plasmid cDNA library (14ETL) Oryza sativa Japonica Group cDNA clone 14ETL--04-I12, mRNA sequence	x				tr|Q6H7Q0|Q6H7Q0_ORYSJ	68.6	Putative uncharacterized protein OJ1225_F07.13 OS=Oryza sativa subsp. japonica GN=OJ1225_F07.13 PE=4 SV=1
RNSR_1.1029.1_from_parent_RNSR_1.1029	LOC_Os11g32980.1	132	protein|transposon protein, putative, unclassified, expressed	CF304038	628	ABF1--03-O11.g1 ABF3-overexpressing transgenic rice lambda phage cDNA library (ABF1) Oryza sativa Japonica Group cDNA clone ABF1--03-O11, mRNA sequence	x				tr|B8BKS4|B8BKS4_ORYSI	135	Putative uncharacterized protein OS=Oryza sativa subsp. indica GN=OsI_36365 PE=2 SV=1
RNSR_1.10290.1_from_parent_RNSR_1.10290				CI526165	58.0	CI526165 Oryza sativa (japonica cultivar-group) 4 nuclei stage anther Oryza sativa Japonica Group cDNA clone J09B0043O09M3 3', mRNA sequence	x
RNSR_1.10293.1_from_parent_RNSR_1.10293				CF306337	254	HDA1--03-H22.g1 OsHDAC1-overexpressing transgenic rice lambda phage cDNA library I (HDA1) Oryza sativa Japonica Group cDNA clone HDA1--03-H22, mRNA sequence	x
RNSR_1.10294.1_from_parent_RNSR_1.10294				CA765956	297	AF53-Rpf_09_I24_T7_086.ab1 IRRI Drought Stress Panicle Library Oryza sativa Indica Group cDNA clone C0003288 5' similar to unknown, mRNA sequence	x
RNSR_1.10295.1_from_parent_RNSR_1.10295				CB665689	52.0	OSJNEd12E01.r OSJNEd Oryza sativa Japonica Group cDNA clone OSJNEd12E01 3', mRNA sequence	x
RNSR_1.10296.1_from_parent_RNSR_1.10296	LOC_Os10g22970.1	159	protein|expressed protein	AU167025	244	AU167025 Rice shoot Oryza sativa Japonica Group cDNA clone S6029, mRNA sequence	x				tr|Q8S5G4|Q8S5G4_ORYSJ	363	Putative uncharacterized protein OSJNBa0091J06.22 OS=Oryza sativa subsp. japonica GN=OSJNBa0091J06.22 PE=4 SV=1
RNSR_1.10297.1_from_parent_RNSR_1.10297							x
RNSR_1.10298.1_from_parent_RNSR_1.10298				BM038780	281	V009F09 Oryza sativa mature leaf library induced by M.grisea Oryza sativa cDNA clone V009F09, mRNA sequence	x	Q49KT9	75.1	Uncharacterized protein ycf68 OS=Eucalyptus globulus subsp. globulus GN=ycf68-1 PE=3 SV=1
RNSR_1.10299.1_from_parent_RNSR_1.10299							x
RNSR_1.103.1_from_parent_RNSR_1.103	LOC_Os08g17380.1	132	protein|retrotransposon protein, putative, unclassified, expressed	CT853063	515	CT853063 Oryza sativa (indica cultivar-group) cv. Guang Lu Ai 4 Oryza sativa Indica Group cDNA clone OSIGCRA127P02, mRNA sequence	x	Q6YTQ4	50.4	Putative B3 domain-containing protein Os08g0333500 OS=Oryza sativa subsp. japonica GN=Os08g0333500 PE=3 SV=1
RNSR_1.10300.1_from_parent_RNSR_1.10300				CI737698	71.9	CI737698 Oryza sativa (japonica cultivar-group) library (Kikuchi S) Oryza sativa Japonica Group cDNA clone J09B0011I15T3 5', mRNA sequence	x
RNSR_1.10305.1_from_parent_RNSR_1.10305	LOC_Os03g42550.1	52.8	protein|expressed protein	CB676942	139	OSJNEe13H20.r OSJNEe Oryza sativa Japonica Group cDNA clone OSJNEe13H20 3', mRNA sequence	x				tr|B9F9S4|B9F9S4_ORYSJ	52.8	Putative uncharacterized protein OS=Oryza sativa subsp. japonica GN=OsJ_11780 PE=4 SV=1
RNSR_1.10306.1_from_parent_RNSR_1.10306							x
RNSR_1.10307.1_from_parent_RNSR_1.10307				CA760824	73.8	BR060008A10G07.ab1 IRRI clones Oryza sativa Indica Group cDNA clone BR060008A10G07.ab1 similar to No homology, mRNA sequence	x
RNSR_1.10308.1_from_parent_RNSR_1.10308				CB623091	65.9	OSIIEa10J10.r OSIIEa Oryza sativa Indica Group cDNA clone OSIIEa10J10 3', mRNA sequence	x
RNSR_1.10309.1_from_parent_RNSR_1.10309				CB637008	127	OSJNEa03B15.f OSJNEa Oryza sativa Japonica Group cDNA clone OSJNEa03B15 5', mRNA sequence	x
RNSR_1.10311.1_from_parent_RNSR_1.10311	LOC_Os04g45665.1	70.9	protein|hypothetical protein	CI102308	218	CI102308 Oryza sativa (japonica cultivar-group) Panicles one day after flowering Oryza sativa Japonica Group cDNA clone 020-M052R-C06 3', mRNA sequence	x				tr|I1Q5X2|I1Q5X2_ORYGL	51.2	Uncharacterized protein (Fragment) OS=Oryza glaberrima PE=4 SV=1
RNSR_1.1032.1_from_parent_RNSR_1.1032	ChrUn.fgenesh.mRNA.9	82.0	protein|hypothetical protein	CI739637	103	CI739637 Oryza sativa (japonica cultivar-group) library (Kikuchi S) Oryza sativa Japonica Group cDNA clone J09B0021F07T3 5', mRNA sequence	x				tr|B8AAK6|B8AAK6_ORYSI	92.4	Putative uncharacterized protein OS=Oryza sativa subsp. indica GN=OsI_00910 PE=2 SV=1
RNSR_1.10320.1_from_parent_RNSR_1.10320	LOC_Os11g13620.1	55.5	protein|expressed protein	CK007213	194	33404rsicef_6873.y1 Oryza sativa cv. PA64s panicle sterile cDNA library Oryza sativa Indica Group cDNA 5', mRNA sequence	x				tr|Q53M23|Q53M23_ORYSJ	55.5	Expressed protein OS=Oryza sativa subsp. japonica GN=Os11g0239900 PE=4 SV=1
RNSR_1.10321.1_from_parent_RNSR_1.10321	LOC_Os06g21970.1	120	protein|retrotransposon protein, putative, Ty3-gypsy subclass, expressed	CI739305	525	CI739305 Oryza sativa (japonica cultivar-group) library (Kikuchi S) Oryza sativa Japonica Group cDNA clone J09B0019A06T3 5', mRNA sequence	x				tr|I1Q6Q7|I1Q6Q7_ORYGL	118	Uncharacterized protein OS=Oryza glaberrima PE=4 SV=1
RNSR_1.10322.1_from_parent_RNSR_1.10322	LOC_Os05g25570.1	487	protein|retrotransposon protein, putative, unclassified, expressed	CI100241	192	CI100241 Oryza sativa (japonica cultivar-group) Panicles one day after flowering Oryza sativa Japonica Group cDNA clone 020-M020R-B11 3', mRNA sequence	x	P08548	57.4	LINE-1 reverse transcriptase homolog OS=Nycticebus coucang PE=1 SV=1
RNSR_1.10323.1_from_parent_RNSR_1.10323				CI434395	113	CI434395 Oryza sativa (japonica cultivar-group) callus UVB iradiated callus, 24hr after treatment Oryza sativa Japonica Group cDNA clone J06B5157N06M3 3', mRNA sequence	x
RNSR_1.10324.1_from_parent_RNSR_1.10324				CI448580	178	CI448580 Oryza sativa (japonica cultivar-group) 14 days after transferring callus Oryza sativa Japonica Group cDNA clone J06B5219E24M3 3', mRNA sequence	x
RNSR_1.10325.1_from_parent_RNSR_1.10325				CI738731	79.8	CI738731 Oryza sativa (japonica cultivar-group) library (Kikuchi S) Oryza sativa Japonica Group cDNA clone J09B0016E01T3 5', mRNA sequence	x
RNSR_1.10326.1_from_parent_RNSR_1.10326	LOC_Os02g25010.1	96.3	protein|hypothetical protein	CI275703	99.6	CI275703 Oryza sativa (japonica cultivar-group) mixed callus (Normalized Library) Oryza sativa Japonica Group cDNA clone 077-M148R-C07 3', mRNA sequence	x
RNSR_1.10327.1_from_parent_RNSR_1.10327	LOC_Os02g20960.1	55.5	protein|hypothetical protein	CX105214	129	BI109O03 A normalized whole-life-cycle cDNA library of rice Oryza sativa Indica Group cDNA clone BI109O03 5', mRNA sequence	x	P92432	52.0	NAD(P)H-quinone oxidoreductase subunit 1, chloroplastic OS=Hordeum vulgare GN=ndhA PE=2 SV=4
RNSR_1.10328.1_from_parent_RNSR_1.10328	LOC_Os10g23050.1	294	protein|helix-loop-helix DNA-binding protein, putative, expressed	CA755735	1013	BR030027000_PLATE_C09_67_069.ab1 OA Oryza sativa Japonica Group cDNA clone BR030027000_PLATE_C09_67_069.ab1 similar to (AC079935) Putative helix-loop-helix DNA-binding protein [Oryza, mRNA sequence	x	Q9SK91	113	Transcription factor bHLH94 OS=Arabidopsis thaliana GN=BHLH94 PE=2 SV=2
RNSR_1.10333.1_from_parent_RNSR_1.10333	LOC_Os04g02810.1	147	protein|retrotransposon protein, putative, unclassified, expressed	BI807472	153	A003E05 Oryza sativa mature leaf library induced by M.grisea Oryza sativa cDNA clone A003E05, mRNA sequence	x				tr|Q6Z639|Q6Z639_ORYSJ	116	Putative uncharacterized protein OSJNBa0016I05.23 OS=Oryza sativa subsp. japonica GN=OSJNBa0016I05.23 PE=4 SV=1
RNSR_1.10334.1_from_parent_RNSR_1.10334	LOC_Os05g13600.1	117	protein|retrotransposon protein, putative, Ty3-gypsy subclass	CI736417	291	CI736417 Oryza sativa (japonica cultivar-group) library (Kikuchi S) Oryza sativa Japonica Group cDNA clone J09B0005I08T3 5', mRNA sequence	x				tr|Q2QRI2|Q2QRI2_ORYSJ	113	Retrotransposon protein, putative, Ty3-gypsy subclass OS=Oryza sativa subsp. japonica GN=LOC_Os12g27490 PE=4 SV=1
RNSR_1.10335.1_from_parent_RNSR_1.10335	LOC_Os03g32810.1	134	protein|retrotransposon, putative, centromere-specific, expressed	CI750670	210	CI750670 Oryza sativa (japonica cultivar-group) after pollination embryo Oryza sativa Japonica Group cDNA clone J09B0077J24T3 5', mRNA sequence	x				tr|Q8S6B2|Q8S6B2_ORYSJ	134	Putative uncharacterized protein OJ1004_D04.12 OS=Oryza sativa subsp. japonica GN=OJ1004_D04.12 PE=4 SV=1
RNSR_1.10336.1_from_parent_RNSR_1.10336	LOC_Os03g18800.1	129	protein|retrotransposon protein, putative, Ty3-gypsy subclass	CB677264	343	OSJNEe14A06.f OSJNEe Oryza sativa Japonica Group cDNA clone OSJNEe14A06 5', mRNA sequence	x	P13983	82.0	Extensin OS=Nicotiana tabacum GN=HRGPNT3 PE=2 SV=1
RNSR_1.10337.1_from_parent_RNSR_1.10337	LOC_Os02g50750.1	84.7	protein|retrotransposon protein, putative, unclassified, expressed	CI754700	349	CI754700 Oryza sativa (japonica cultivar-group) library (Kikuchi S) Oryza sativa Japonica Group cDNA clone J09B0096M05T3 5', mRNA sequence	x				tr|I1QF95|I1QF95_ORYGL	125	Uncharacterized protein (Fragment) OS=Oryza glaberrima PE=4 SV=1
RNSR_1.10338.1_from_parent_RNSR_1.10338	LOC_Os04g10300.1	82.8	protein|hypothetical protein	CI226033	694	CI226033 Oryza sativa (japonica cultivar-group) mixed callus (Normalized Library) and mixed shoot (Normalized Library) Oryza sativa Japonica Group cDNA clone 040-M061R-A02 3', mRNA sequence	x				tr|I1QF95|I1QF95_ORYGL	150	Uncharacterized protein (Fragment) OS=Oryza glaberrima PE=4 SV=1
RNSR_1.10339.1_from_parent_RNSR_1.10339	LOC_Os05g07930.1	57.8	protein|retrotransposon protein, putative, unclassified, expressed	CI754700	391	CI754700 Oryza sativa (japonica cultivar-group) library (Kikuchi S) Oryza sativa Japonica Group cDNA clone J09B0096M05T3 5', mRNA sequence	x				tr|I1QF95|I1QF95_ORYGL	107	Uncharacterized protein (Fragment) OS=Oryza glaberrima PE=4 SV=1
RNSR_1.1034.1_from_parent_RNSR_1.1034	LOC_Os03g52950.1	52.8	protein|retrotransposon protein, putative, unclassified, expressed	AU173860	50.1	AU173860 Rice mature leaf Oryza sativa Japonica Group cDNA clone S20030, mRNA sequence	x				tr|Q10D55|Q10D55_ORYSJ	52.8	Retrotransposon protein, putative, unclassified OS=Oryza sativa subsp. japonica GN=LOC_Os03g52950 PE=4 SV=1
RNSR_1.10340.1_from_parent_RNSR_1.10340	LOC_Os04g10300.1	75.9	protein|hypothetical protein	CI031932	232	CI031932 Oryza sativa (japonica cultivar-group) etiolated shoot Oryza sativa Japonica Group cDNA clone 009-M092R-H05 3', mRNA sequence	x
RNSR_1.10344.1_from_parent_RNSR_1.10344				CI434131	167	CI434131 Oryza sativa (japonica cultivar-group) library (Kikuchi S) Oryza sativa Japonica Group cDNA clone J06B5156F15M3 3', mRNA sequence	x
RNSR_1.10345.1_from_parent_RNSR_1.10345				CI131176	121	CI131176 Oryza sativa (japonica cultivar-group) Panicles less than 5cm stage and Panicles two weeks after flowering Oryza sativa Japonica Group cDNA clone 026-M036R-G04 3', mRNA sequence	x
RNSR_1.10346.1_from_parent_RNSR_1.10346	LOC_Os03g26730.1	270	protein|retrotransposon protein, putative, unclassified	CA752666	375	085 Magnaporthe grisea infected rice cDNA, 12 hours Oryza sativa cDNA clone 85, mRNA sequence	x				tr|Q8S6J5|Q8S6J5_ORYSJ	443	Putative uncharacterized protein OSJNBa0019N10.31 OS=Oryza sativa subsp. japonica GN=OSJNBa0019N10.31 PE=2 SV=1
RNSR_1.10347.1_from_parent_RNSR_1.10347	LOC_Os01g24260.1	106	protein|retrotransposon protein, putative, Ty1-copia subclass, expressed	CB666934	478	OSJNEd14A18.f OSJNEd Oryza sativa Japonica Group cDNA clone OSJNEd14A18 5', mRNA sequence	x				tr|Q6ZLJ2|Q6ZLJ2_ORYSJ	76.6	Putative uncharacterized protein OJ1136_A05.31 OS=Oryza sativa subsp. japonica GN=OJ1136_A05.31 PE=4 SV=1
RNSR_1.10348.1_from_parent_RNSR_1.10348	LOC_Os02g33220.1	67.8	protein|diap1 protein, putative, expressed	CF293186	87.7	30DGS--02-E12.b1 Rice leaf plasmid cDNA library I (30DGS) Oryza sativa Japonica Group cDNA clone 30DGS--02-E12, mRNA sequence	x	Q52KI8	73.2	Serine/arginine repetitive matrix protein 1 OS=Mus musculus GN=Srrm1 PE=1 SV=2
RNSR_1.10349.1_from_parent_RNSR_1.10349	LOC_Os10g23940.1	162	protein|expressed protein	CI743302	452	CI743302 Oryza sativa (japonica cultivar-group) library (Kikuchi S) Oryza sativa Japonica Group cDNA clone J09B0040I12T3 5', mRNA sequence	x	B2IIJ7	54.3	Translation initiation factor IF-2 OS=Beijerinckia indica subsp. indica (strain ATCC 9039 / DSM 1715 / NCIB 8712) GN=infB PE=3 SV=1
RNSR_1.10350.1_from_parent_RNSR_1.10350	LOC_Os06g36980.1	396	protein|retrotransposon protein, putative, unclassified	CB666935	502	OSJNEd14A18.r OSJNEd Oryza sativa Japonica Group cDNA clone OSJNEd14A18 3', mRNA sequence	x				tr|Q2R0B5|Q2R0B5_ORYSJ	391	Putative uncharacterized protein OS=Oryza sativa subsp. japonica GN=LOC_Os11g43130 PE=4 SV=1
RNSR_1.10351.1_from_parent_RNSR_1.10351				CI751293	165	CI751293 Oryza sativa (japonica cultivar-group) library (Kikuchi S) Oryza sativa Japonica Group cDNA clone J09B0080F01T3 5', mRNA sequence	x
RNSR_1.10352.1_from_parent_RNSR_1.10352	LOC_Os11g12240.1	56.6	protein|retrotransposon protein, putative, unclassified, expressed	CI030169	250	CI030169 Oryza sativa (japonica cultivar-group) etiolated shoot Oryza sativa Japonica Group cDNA clone 009-M072R-G02 3', mRNA sequence	x				tr|Q53Q44|Q53Q44_ORYSJ	56.6	Similar to NBS-LRR disease resistance protein homologue OS=Oryza sativa subsp. japonica GN=LOC_Os11g12240 PE=4 SV=1
RNSR_1.10353.1_from_parent_RNSR_1.10353				CI332052	91.7	CI332052 Oryza sativa (japonica cultivar-group) shoot Oryza sativa Japonica Group cDNA clone J01B3128F19M3 3', mRNA sequence	x
RNSR_1.10361.1_from_parent_RNSR_1.10361	LOC_Os10g29070.1	430	protein|transposon protein, putative, unclassified, expressed	CK050504	159	49819rsiceh_20647.y1 Oryza sativa cv. PA64s panicle ferile cDNA library Oryza sativa Indica Group cDNA 5', mRNA sequence	x	P08770	72.8	Putative AC transposase OS=Zea mays PE=2 SV=2
RNSR_1.10364.1_from_parent_RNSR_1.10364				CB626638	474	OSIIEb01A12.f OSIIEb Oryza sativa Indica Group cDNA clone OSIIEb01A12 5', mRNA sequence	x				tr|I1QF95|I1QF95_ORYGL	78.6	Uncharacterized protein (Fragment) OS=Oryza glaberrima PE=4 SV=1
RNSR_1.10370.1_from_parent_RNSR_1.10370	LOC_Os10g22950.1	820	protein|calmodulin-binding transcription activator, putative, expressed	CX105364	1269	BI111K10 A normalized whole-life-cycle cDNA library of rice Oryza sativa Indica Group cDNA clone BI111K10 5', mRNA sequence	x	Q6NPP4	375	Calmodulin-binding transcription activator 2 OS=Arabidopsis thaliana GN=CMTA2 PE=1 SV=1
RNSR_1.10373.1_from_parent_RNSR_1.10373							x
RNSR_1.10375.1_from_parent_RNSR_1.10375	LOC_Os05g24180.1	75.1	protein|retrotransposon, putative, centromere-specific	CI359298	323	CI359298 Oryza sativa (japonica cultivar-group) flower Oryza sativa Japonica Group cDNA clone J02B3114J03M3 3', mRNA sequence	x				tr|Q8S6L5|Q8S6L5_ORYSJ	190	Putative uncharacterized protein OSJNBa0019N10.11 OS=Oryza sativa subsp. japonica GN=OSJNBa0019N10.11 PE=4 SV=1
RNSR_1.10380.1_from_parent_RNSR_1.10380				CI749702	60.0	CI749702 Oryza sativa (japonica cultivar-group) 4 nuclei stage anther Oryza sativa Japonica Group cDNA clone J09B0072L17T3 5', mRNA sequence	x
RNSR_1.10386.1_from_parent_RNSR_1.10386	LOC_Os03g44934.1	134	protein|retrotransposon, putative, centromere-specific, expressed	CK048479	349	50010rsiceh_21001.y1 Oryza sativa cv. PA64s panicle ferile cDNA library Oryza sativa Indica Group cDNA 5', mRNA sequence	x				tr|Q10FX3|Q10FX3_ORYSJ	134	Putative uncharacterized protein OS=Oryza sativa subsp. japonica GN=LOC_Os03g44934 PE=4 SV=1
RNSR_1.10388.1_from_parent_RNSR_1.10388							x
RNSR_1.104.1_from_parent_RNSR_1.104	LOC_Os01g03220.1	196	protein|expressed protein	CI744394	299	CI744394 Oryza sativa (japonica cultivar-group) library (Kikuchi S) Oryza sativa Japonica Group cDNA clone J09B0046I18T3 5', mRNA sequence	x	P0C282	62.0	Zinc finger A20 domain-containing stress-associated protein 18 OS=Oryza sativa subsp. japonica GN=SAP18 PE=2 SV=1
RNSR_1.10401.1_from_parent_RNSR_1.10401	LOC_Os08g26650.1	147	protein|retrotransposon, putative, centromere-specific, expressed	CI582700	145	CI582700 Oryza sativa (japonica cultivar-group) shoot Oryza sativa Japonica Group cDNA clone J01B3153F11T3 5', mRNA sequence	x				tr|Q7XSN3|Q7XSN3_ORYSJ	152	OSJNBb0028M18.4 protein OS=Oryza sativa subsp. japonica GN=OSJNBb0028M18.4 PE=4 SV=2
RNSR_1.10402.1_from_parent_RNSR_1.10402	LOC_Os12g22340.1	320	protein|retrotransposon protein, putative, Ty3-gypsy subclass	CT861119	527	CT861119 Oryza sativa (indica cultivar-group) cv. Guang Lu Ai 4 Oryza sativa Indica Group cDNA clone OSIGCEA053N06, mRNA sequence	x	Q5R5Q2	61.2	Serine/arginine repetitive matrix protein 1 OS=Pongo abelii GN=SRRM1 PE=2 SV=1
RNSR_1.10406.1_from_parent_RNSR_1.10406	LOC_Os03g33420.1	279	protein|retrotransposon protein, putative, Ty3-gypsy subclass, expressed	CI193972	85.7	CI193972 Oryza sativa (japonica cultivar-group) root of seedlings Oryza sativa Japonica Group cDNA clone 036-M062R-A05 3', mRNA sequence	x				tr|Q9AYG8|Q9AYG8_ORYSJ	293	Putative uncharacterized protein OSJNBa0094J09.2 OS=Oryza sativa subsp. japonica GN=OSJNBa0094J09.2 PE=4 SV=1
RNSR_1.10407.1_from_parent_RNSR_1.10407	LOC_Os02g53920.1	115	protein|retrotransposon protein, putative, Ty3-gypsy subclass	CI755074	264	CI755074 Oryza sativa (japonica cultivar-group) library (Kikuchi S) Oryza sativa Japonica Group cDNA clone J09B0098N08T3 5', mRNA sequence	x				tr|I1NZP9|I1NZP9_ORYGL	115	Uncharacterized protein (Fragment) OS=Oryza glaberrima PE=4 SV=1
RNSR_1.10408.1_from_parent_RNSR_1.10408	LOC_Os03g33420.1	259	protein|retrotransposon protein, putative, Ty3-gypsy subclass, expressed	CI193972	168	CI193972 Oryza sativa (japonica cultivar-group) root of seedlings Oryza sativa Japonica Group cDNA clone 036-M062R-A05 3', mRNA sequence	x	P13983	95.5	Extensin OS=Nicotiana tabacum GN=HRGPNT3 PE=2 SV=1
RNSR_1.10409.1_from_parent_RNSR_1.10409	LOC_Os09g10100.1	307	protein|retrotransposon protein, putative, unclassified	CI741664	95.6	CI741664 Oryza sativa (japonica cultivar-group) 5 days after pollination pistil Oryza sativa Japonica Group cDNA clone J09B0031F17T3 5', mRNA sequence	x	P10978	139	Retrovirus-related Pol polyprotein from transposon TNT 1-94 OS=Nicotiana tabacum PE=2 SV=1
RNSR_1.1041.1_from_parent_RNSR_1.1041				CX117464	591	EI109J16 A normalized whole-life-cycle cDNA library of rice Oryza sativa Indica Group cDNA clone EI109J16 5', mRNA sequence	x				tr|J3N603|J3N603_ORYBR	98.6	Uncharacterized protein OS=Oryza brachyantha GN=OB11G12390 PE=4 SV=1
RNSR_1.10411.1_from_parent_RNSR_1.10411							x
RNSR_1.10416.1_from_parent_RNSR_1.10416	LOC_Os10g24070.1	70.1	protein|expressed protein	CI740897	178	CI740897 Oryza sativa (japonica cultivar-group) library (Kikuchi S) Oryza sativa Japonica Group cDNA clone J09B0027G02T3 5', mRNA sequence	x				tr|B9G5H7|B9G5H7_ORYSJ	70.1	Putative uncharacterized protein OS=Oryza sativa subsp. japonica GN=OsJ_31330 PE=4 SV=1
RNSR_1.10418.1_from_parent_RNSR_1.10418				BI809172	50.1	F001H03 Oryza sativa mature leaf library induced by M.grisea Oryza sativa cDNA clone F001H03, mRNA sequence	x				tr|A2Z6S6|A2Z6S6_ORYSI	122	Putative uncharacterized protein OS=Oryza sativa subsp. indica GN=OsI_33357 PE=4 SV=1
RNSR_1.1042.1_from_parent_RNSR_1.1042	LOC_Os01g10030.1	80.1	protein|expressed protein	CB673035	272	OSJNEe07F21.r OSJNEe Oryza sativa Japonica Group cDNA clone OSJNEe07F21 3', mRNA sequence	x				tr|I1QKQ0|I1QKQ0_ORYGL	88.6	Uncharacterized protein OS=Oryza glaberrima PE=4 SV=1
RNSR_1.10421.1_from_parent_RNSR_1.10421	LOC_Os05g23310.1	148	protein|retrotransposon protein, putative, unclassified	CB665154	527	OSJNEd11F10.r OSJNEd Oryza sativa Japonica Group cDNA clone OSJNEd11F10 3', mRNA sequence	x				tr|Q10IR9|Q10IR9_ORYSJ	146	Retrotransposon protein, putative, Ty3-gypsy subclass OS=Oryza sativa subsp. japonica GN=LOC_Os03g33270 PE=4 SV=1
RNSR_1.10422.1_from_parent_RNSR_1.10422				CT855326	272	CT855326 Oryza sativa (indica cultivar-group) cv. Guang Lu Ai 4 Oryza sativa Indica Group cDNA clone OSIGCRA223K09, mRNA sequence	x
RNSR_1.10423.1_from_parent_RNSR_1.10423	LOC_Os08g01540.1	78.6	protein|retrotransposon protein, putative, unclassified, expressed	CI736707	706	CI736707 Oryza sativa (japonica cultivar-group) library (Kikuchi S) Oryza sativa Japonica Group cDNA clone J09B0007D10T3 5', mRNA sequence	x				tr|Q6ZB86|Q6ZB86_ORYSJ	98.6	Putative uncharacterized protein OJ1113_A10.28 OS=Oryza sativa subsp. japonica GN=OJ1113_A10.28 PE=4 SV=1
RNSR_1.10424.1_from_parent_RNSR_1.10424	LOC_Os11g14260.1	93.6	protein|expressed protein	CI741218	204	CI741218 Oryza sativa (japonica cultivar-group) library (Kikuchi S) Oryza sativa Japonica Group cDNA clone J09B0029A13T3 5', mRNA sequence	x	Q9LUI1	59.3	Leucine-rich repeat extensin-like protein 6 OS=Arabidopsis thaliana GN=LRX6 PE=2 SV=1
RNSR_1.10425.1_from_parent_RNSR_1.10425	LOC_Os09g35660.1	184	protein|retrotransposon protein, putative, unclassified, expressed	CI049169	660	CI049169 Oryza sativa (japonica cultivar-group) cold treated callus Oryza sativa Japonica Group cDNA clone 012-M044R-E07 3', mRNA sequence	x				tr|Q947Z9|Q947Z9_ORYSJ	161	Putative retroelement OS=Oryza sativa subsp. japonica GN=OSJNBa0050M22.8 PE=4 SV=1
RNSR_1.10426.1_from_parent_RNSR_1.10426	LOC_Os06g33660.1	70.9	protein|hypothetical protein	CI749255	678	CI749255 Oryza sativa (japonica cultivar-group) library (Kikuchi S) Oryza sativa Japonica Group cDNA clone J09B0070D09T3 5', mRNA sequence	x				tr|Q652Y4|Q652Y4_ORYSJ	94.0	Putative uncharacterized protein OSJNBa0043B22.44 OS=Oryza sativa subsp. japonica GN=OSJNBa0043B22.44 PE=4 SV=1
RNSR_1.10430.1_from_parent_RNSR_1.10430	LOC_Os02g39030.2	68.2	protein|transmembrane protein 17, putative, expressed	CB628974	151	OSIIEb04N18.r OSIIEb Oryza sativa Indica Group cDNA clone OSIIEb04N18 3', mRNA sequence	x	Q54F38	75.5	Histone H3.v1 OS=Dictyostelium discoideum GN=H3v1 PE=3 SV=1
RNSR_1.10432.1_from_parent_RNSR_1.10432				AU069176	143	AU069176 Rice callus Oryza sativa Japonica Group cDNA clone C52669_2A, mRNA sequence	x				tr|Q6K5C1|Q6K5C1_ORYSJ	63.9	Putative uncharacterized protein OSJNBa0073G17.12 OS=Oryza sativa subsp. japonica GN=OSJNBa0073G17.12 PE=4 SV=1
RNSR_1.10433.1_from_parent_RNSR_1.10433				CB652618	157	OSJNEc02N05.f OSJNEc Oryza sativa Japonica Group cDNA clone OSJNEc02N05 5', mRNA sequence	x				tr|Q6Z5S2|Q6Z5S2_ORYSJ	66.6	Putative uncharacterized protein OSJNBa0033J14.16 OS=Oryza sativa subsp. japonica GN=OSJNBa0033J14.16 PE=4 SV=1
RNSR_1.10434.1_from_parent_RNSR_1.10434	LOC_Os05g17310.1	143	protein|retrotransposon protein, putative, unclassified	CI754943	599	CI754943 Oryza sativa (japonica cultivar-group) library (Kikuchi S) Oryza sativa Japonica Group cDNA clone J09B0098C01T3 5', mRNA sequence	x				tr|Q5ZCM9|Q5ZCM9_ORYSJ	124	Putative uncharacterized protein OSJNBa0083M16.38 OS=Oryza sativa subsp. japonica GN=OSJNBa0083M16.38 PE=4 SV=1
RNSR_1.10436.1_from_parent_RNSR_1.10436				CB648841	139	OSJNEb12H02.f OSJNEb Oryza sativa Japonica Group cDNA clone OSJNEb12H02 5', mRNA sequence	x				tr|Q94HB8|Q94HB8_ORYSJ	50.1	Putative retroelement OS=Oryza sativa subsp. japonica GN=OSJNBb0061I18.17 PE=4 SV=1
RNSR_1.10437.1_from_parent_RNSR_1.10437	LOC_Os01g07550.1	108	protein|hypothetical protein	CI102308	121	CI102308 Oryza sativa (japonica cultivar-group) Panicles one day after flowering Oryza sativa Japonica Group cDNA clone 020-M052R-C06 3', mRNA sequence	x				tr|Q651N7|Q651N7_ORYSJ	113	Putative uncharacterized protein OSJNBa0047P18.6 OS=Oryza sativa subsp. japonica GN=OSJNBa0047P18.6 PE=4 SV=1
RNSR_1.10438.1_from_parent_RNSR_1.10438				CI302126	127	CI302126 Oryza sativa (japonica cultivar-group) callus Oryza sativa Japonica Group cDNA clone 011-M027F-A04 5', mRNA sequence	x
RNSR_1.10439.1_from_parent_RNSR_1.10439							x
RNSR_1.10440.1_from_parent_RNSR_1.10440							x
RNSR_1.10441.1_from_parent_RNSR_1.10441	LOC_Os04g08776.1	267	protein|retrotransposon protein, putative, Ty3-gypsy subclass, expressed	CI144545	373	CI144545 Oryza sativa (japonica cultivar-group) mixed shoot (Normalized Library) Oryza sativa Japonica Group cDNA clone 028-M057R-E12 3', mRNA sequence	x	A6NGB9	74.7	WAS/WASL-interacting protein family member 3 OS=Homo sapiens GN=WIPF3 PE=2 SV=4
RNSR_1.10442.1_from_parent_RNSR_1.10442	LOC_Os08g20670.1	101	protein|retrotransposon protein, putative, unclassified, expressed	BM037791	232	S110a12 Stem library from Oryza sativa (3-5 leaf stage) Oryza sativa cDNA clone S110a12, mRNA sequence	x				tr|Q7EZN8|Q7EZN8_ORYSJ	109	OJ1005_B10.14 protein OS=Oryza sativa subsp. japonica GN=OJ1005_B10.14 PE=4 SV=1
RNSR_1.10443.1_from_parent_RNSR_1.10443	LOC_Os09g15880.1	118	protein|retrotransposon protein, putative, Ty3-gypsy subclass, expressed	CB649495	731	OSJNEb13H08.f OSJNEb Oryza sativa Japonica Group cDNA clone OSJNEb13H08 5', mRNA sequence	x				tr|Q94HC3|Q94HC3_ORYSJ	129	Putative uncharacterized protein OSJNBb0061I18.12 OS=Oryza sativa subsp. japonica GN=OSJNBb0061I18.12 PE=4 SV=1
RNSR_1.10454.1_from_parent_RNSR_1.10454				CI273152	52.0	CI273152 Oryza sativa (japonica cultivar-group) supermix Oryza sativa Japonica Group cDNA clone 074-M176R-F07 3', mRNA sequence	x
RNSR_1.10455.1_from_parent_RNSR_1.10455	LOC_Os12g10210.1	93.6	protein|hypothetical protein	CI328543	559	CI328543 Oryza sativa (japonica cultivar-group) shoot Oryza sativa Japonica Group cDNA clone J01B3111A01M3 3', mRNA sequence	x				tr|I1PHT3|I1PHT3_ORYGL	162	Uncharacterized protein OS=Oryza glaberrima PE=4 SV=1
RNSR_1.10456.1_from_parent_RNSR_1.10456				CI131176	125	CI131176 Oryza sativa (japonica cultivar-group) Panicles less than 5cm stage and Panicles two weeks after flowering Oryza sativa Japonica Group cDNA clone 026-M036R-G04 3', mRNA sequence	x
RNSR_1.10457.1_from_parent_RNSR_1.10457	LOC_Os05g31810.1	85.1	protein|retrotransposon protein, putative, unclassified	CI746371	115	CI746371 Oryza sativa (japonica cultivar-group) library (Kikuchi S) Oryza sativa Japonica Group cDNA clone J09B0055G20T3 5', mRNA sequence	x				tr|Q67WV3|Q67WV3_ORYSJ	74.3	Putative uncharacterized protein P0416A11.25 OS=Oryza sativa subsp. japonica GN=P0416A11.25 PE=4 SV=1
RNSR_1.10458.1_from_parent_RNSR_1.10458	LOC_Os01g10030.1	97.1	protein|expressed protein	CA767085	218	AF53-Rpf_13_O24_T7_096.ab1 IRRI Drought Stress Panicle Library Oryza sativa Indica Group cDNA clone C0004968 5' similar to unknown, mRNA sequence	x				tr|I1QKQ0|I1QKQ0_ORYGL	102	Uncharacterized protein OS=Oryza glaberrima PE=4 SV=1
RNSR_1.10459.1_from_parent_RNSR_1.10459				CB672931	145	OSJNEe07D14.f OSJNEe Oryza sativa Japonica Group cDNA clone OSJNEe07D14 5', mRNA sequence	x
RNSR_1.10460.1_from_parent_RNSR_1.10460				CK048664	157	42906siceh_0576.z1 Oryza sativa cv. PA64s panicle ferile cDNA library Oryza sativa Indica Group cDNA 5', mRNA sequence	x				tr|I1PJQ3|I1PJQ3_ORYGL	82.4	Uncharacterized protein OS=Oryza glaberrima PE=4 SV=1
RNSR_1.10463.1_from_parent_RNSR_1.10463	LOC_Os07g15830.1	247	protein|retrotransposon protein, putative, unclassified, expressed	CK057564	291	56312rsicek_10834.y1 Oryza sativa cv. PA64s panicle ferile cDNA library Oryza sativa Indica Group cDNA 5', mRNA sequence	x				tr|C5NNX2|C5NNX2_ORYSI	206	Putative unclassified retrotransposon protein OS=Oryza sativa subsp. indica GN=K0185A05-4 PE=4 SV=1
RNSR_1.10464.1_from_parent_RNSR_1.10464	LOC_Os07g18270.1	387	protein|retrotransposon protein, putative, unclassified, expressed	CK067573	321	72423rsicem_4089.y1 Oryza sativa cv. PA64s panicle ferile cDNA library Oryza sativa Indica Group cDNA 5', mRNA sequence	x				tr|Q75IF1|Q75IF1_ORYSJ	290	Putative uncharacterized protein OJ1123_D06.5 OS=Oryza sativa subsp. japonica GN=OJ1123_D06.5 PE=4 SV=1
RNSR_1.10469.1_from_parent_RNSR_1.10469				AU068291	147	AU068291 Rice callus Oryza sativa Japonica Group cDNA clone C12960_8Z, mRNA sequence	x
RNSR_1.10471.1_from_parent_RNSR_1.10471	LOC_Os06g43750.1	57.8	protein|expressed protein	CF331432	117	NACL--07-I22.g1 Rice callus plasmid cDNA library (NACL) Oryza sativa Japonica Group cDNA clone NACL--07-I22, mRNA sequence	x				tr|I1P6G4|I1P6G4_ORYGL	68.6	Uncharacterized protein (Fragment) OS=Oryza glaberrima PE=4 SV=1
RNSR_1.10472.1_from_parent_RNSR_1.10472				CA760833	113	BR060008A20A02.ab1 IRRI clones Oryza sativa Indica Group cDNA clone BR060008A20A02.ab1 similar to No homology, mRNA sequence	x				tr|Q5JLQ3|Q5JLQ3_ORYSJ	114	Putative uncharacterized protein B1150F11.5 OS=Oryza sativa subsp. japonica GN=B1150F11.5 PE=4 SV=1
RNSR_1.10476.1_from_parent_RNSR_1.10476	LOC_Os05g37290.1	244	protein|retrotransposon protein, putative, unclassified, expressed	CB649477	178	OSJNEb13G21.f OSJNEb Oryza sativa Japonica Group cDNA clone OSJNEb13G21 5', mRNA sequence	x	O92815	69.3	Gag-Pol polyprotein OS=Walleye dermal sarcoma virus GN=gag-pol PE=1 SV=2
RNSR_1.10478.1_from_parent_RNSR_1.10478	LOC_Os08g25420.1	78.2	protein|expressed protein	CI017356	184	CI017356 Oryza sativa (japonica cultivar-group) green shoot Oryza sativa Japonica Group cDNA clone 007-M029R-H02 3', mRNA sequence	x				tr|Q5VMG1|Q5VMG1_ORYSJ	93.2	Putative uncharacterized protein B1460A05.8 OS=Oryza sativa subsp. japonica GN=B1460A05.8 PE=4 SV=1
RNSR_1.10483.1_from_parent_RNSR_1.10483				EB086985	60.0	ID:206|Pavel06_c16 LIB_ID:49 Oryza sativa Japonica Group cDNA clone ID:206|Pavel06_c16, mRNA sequence	x
RNSR_1.10484.1_from_parent_RNSR_1.10484	LOC_Os06g29820.1	68.9	protein|retrotransposon protein, putative, Ty3-gypsy subclass	CI736678	268	CI736678 Oryza sativa (japonica cultivar-group) library (Kikuchi S) Oryza sativa Japonica Group cDNA clone J09B0007A11T3 5', mRNA sequence	x				tr|Q651I8|Q651I8_ORYSJ	68.9	Putative uncharacterized protein B1423D04.30 OS=Oryza sativa subsp. japonica GN=B1423D04.30 PE=4 SV=1
RNSR_1.10485.1_from_parent_RNSR_1.10485	LOC_Os08g27650.1	103	protein|retrotransposon protein, putative, unclassified, expressed	HO088087	315	Plate10-E6-T7promoter Subtracted cDNA library from Indica rice variety Suraksha Oryza sativa Indica Group cDNA, mRNA sequence	x	Q7G6K7	81.6	Formin-like protein 3 OS=Oryza sativa subsp. japonica GN=FH3 PE=2 SV=2
RNSR_1.10486.1_from_parent_RNSR_1.10486	LOC_Os11g14920.1	157	protein|retrotransposon protein, putative, Ty3-gypsy subclass, expressed	BI807472	626	A003E05 Oryza sativa mature leaf library induced by M.grisea Oryza sativa cDNA clone A003E05, mRNA sequence	x				tr|Q2QWP9|Q2QWP9_ORYSJ	190	Retrotransposon protein, putative, Ty3-gypsy subclass OS=Oryza sativa subsp. japonica GN=LOC_Os12g08630 PE=4 SV=1
RNSR_1.10490.1_from_parent_RNSR_1.10490	LOC_Os11g14920.1	80.9	protein|retrotransposon protein, putative, Ty3-gypsy subclass, expressed	CI755538	385	CI755538 Oryza sativa (japonica cultivar-group) library (Kikuchi S) Oryza sativa Japonica Group cDNA clone J10B0002A20T3 5', mRNA sequence	x				tr|Q2QWP9|Q2QWP9_ORYSJ	120	Retrotransposon protein, putative, Ty3-gypsy subclass OS=Oryza sativa subsp. japonica GN=LOC_Os12g08630 PE=4 SV=1
RNSR_1.10491.1_from_parent_RNSR_1.10491	LOC_Os08g20390.1	94.4	protein|retrotransposon protein, putative, unclassified, expressed	CI532154	335	CI532154 Oryza sativa (japonica cultivar-group) 1 day after pollination pistil Oryza sativa Japonica Group cDNA clone J09B0073D04M3 3', mRNA sequence	x	A6NNA2	55.1	Serine/arginine repetitive matrix protein 3 OS=Homo sapiens GN=SRRM3 PE=2 SV=4
RNSR_1.10494.1_from_parent_RNSR_1.10494	LOC_Os10g25740.1	243	protein|cellulose synthase, putative, expressed	CD151339	460	1L07 Rice pathogen-induced subtraction cDNA library Oryza sativa Indica Group cDNA clone 1L07 5', mRNA sequence	x	Q6L538	164	Probable xyloglucan glycosyltransferase 7 OS=Oryza sativa subsp. japonica GN=CSLC7 PE=2 SV=1
RNSR_1.105.1_from_parent_RNSR_1.105				CR278274	165	CR278274 Oryza sativa library (Han B) Oryza sativa cDNA clone p483f09p3, mRNA sequence	x
RNSR_1.10500.1_from_parent_RNSR_1.10500	LOC_Os12g23690.1	132	protein|retrotransposon protein, putative, unclassified, expressed	CI321556	581	CI321556 Oryza sativa (japonica cultivar-group) shoot Oryza sativa Japonica Group cDNA clone J01B3061N12M3 3', mRNA sequence	x				tr|Q2QSL5|Q2QSL5_ORYSJ	132	Retrotransposon protein, putative, Ty3-gypsy subclass OS=Oryza sativa subsp. japonica GN=LOC_Os12g23690 PE=4 SV=1
RNSR_1.10507.1_from_parent_RNSR_1.10507	LOC_Os07g13090.1	55.5	protein|expressed protein	CT854533	204	CT854533 Oryza sativa (indica cultivar-group) cv. Guang Lu Ai 4 Oryza sativa Indica Group cDNA clone OSIGCRN119G09, mRNA sequence	x				tr|Q8S5P8|Q8S5P8_ORYSJ	124	Putative uncharacterized protein OSJNBb0058B20.16 OS=Oryza sativa subsp. japonica GN=OSJNBb0058B20.16 PE=4 SV=1
RNSR_1.10508.1_from_parent_RNSR_1.10508				CI366518	119	CI366518 Oryza sativa (japonica cultivar-group) callus Oryza sativa Japonica Group cDNA clone J03A3014L15M3 3', mRNA sequence	x
RNSR_1.1051.1_from_parent_RNSR_1.1051	LOC_Os01g64330.1	114	protein|retrotransposon protein, putative, unclassified, expressed	CF324533	504	HDN--06-M16.g1 OsHDAC1-overexpressing transgenic rice lambda phage cDNA library II (HDN) Oryza sativa Japonica Group cDNA clone HDN--06-M16, mRNA sequence	x				tr|Q0JHH8|Q0JHH8_ORYSJ	114	Os01g0863100 protein OS=Oryza sativa subsp. japonica GN=Os01g0863100 PE=2 SV=1
RNSR_1.10511.1_from_parent_RNSR_1.10511				HO088087	254	Plate10-E6-T7promoter Subtracted cDNA library from Indica rice variety Suraksha Oryza sativa Indica Group cDNA, mRNA sequence	x				tr|Q8S5Q5|Q8S5Q5_ORYSJ	114	Putative uncharacterized protein OSJNBb0058B20.8 OS=Oryza sativa subsp. japonica GN=OSJNBb0058B20.8 PE=4 SV=1
RNSR_1.10524.1_from_parent_RNSR_1.10524	LOC_Os11g46810.1	89.7	protein|retrotransposon protein, putative, unclassified, expressed	CB676441	260	OSJNEe12L07.r OSJNEe Oryza sativa Japonica Group cDNA clone OSJNEe12L07 3', mRNA sequence	x				tr|Q53J42|Q53J42_ORYSJ	89.7	Protein kinase domain containing protein OS=Oryza sativa subsp. japonica GN=LOC_Os11g46810 PE=4 SV=1
RNSR_1.10527.1_from_parent_RNSR_1.10527				CI362101	846	CI362101 Oryza sativa (japonica cultivar-group) flower Oryza sativa Japonica Group cDNA clone J02B3133O19M3 3', mRNA sequence	x				tr|Q0IXT5|Q0IXT5_ORYSJ	195	Os10g0400700 protein OS=Oryza sativa subsp. japonica GN=Os10g0400700 PE=4 SV=1
RNSR_1.10528.1_from_parent_RNSR_1.10528				CI740166	67.9	CI740166 Oryza sativa (japonica cultivar-group) library (Kikuchi S) Oryza sativa Japonica Group cDNA clone J09B0024B09T3 5', mRNA sequence	x
RNSR_1.10529.1_from_parent_RNSR_1.10529				CK040532	147	34591rsiceg_1718.y1 Oryza sativa cv. 93-11 tillering whole plant cDNA library Oryza sativa cDNA 5', mRNA sequence	x
RNSR_1.10535.1_from_parent_RNSR_1.10535							x
RNSR_1.10538.1_from_parent_RNSR_1.10538				CK048479	178	50010rsiceh_21001.y1 Oryza sativa cv. PA64s panicle ferile cDNA library Oryza sativa Indica Group cDNA 5', mRNA sequence	x				tr|I1QF95|I1QF95_ORYGL	57.0	Uncharacterized protein (Fragment) OS=Oryza glaberrima PE=4 SV=1
RNSR_1.10539.1_from_parent_RNSR_1.10539				AU076061	65.9	AU076061 Rice panicle at flowering stage Oryza sativa Japonica Group cDNA clone E4039_4Z, mRNA sequence	x
RNSR_1.10543.1_from_parent_RNSR_1.10543							x
RNSR_1.10543.2_from_parent_RNSR_1.10543							x
RNSR_1.10544.1_from_parent_RNSR_1.10544							x
RNSR_1.10545.1_from_parent_RNSR_1.10545							x
RNSR_1.10546.1_from_parent_RNSR_1.10546							x
RNSR_1.10549.1_from_parent_RNSR_1.10549							x
RNSR_1.10550.1_from_parent_RNSR_1.10550	LOC_Os03g33300.1	60.5	protein|retrotransposon, putative, centromere-specific, expressed				x				tr|Q84T44|Q84T44_ORYSJ	60.5	Putative copia protein OS=Oryza sativa subsp. japonica GN=OSJNBa0031I04.29 PE=4 SV=1
RNSR_1.10551.1_from_parent_RNSR_1.10551	LOC_Os07g25300.1	67.0	protein|retrotransposon, putative, centromere-specific	CB628284	119	OSIIEb03M04.r OSIIEb Oryza sativa Indica Group cDNA clone OSIIEb03M04 3', mRNA sequence	x				tr|Q8L437|Q8L437_ORYSJ	67.0	Putative uncharacterized protein B1100D10.11 OS=Oryza sativa subsp. japonica GN=B1100D10.11 PE=4 SV=1
RNSR_1.10552.1_from_parent_RNSR_1.10552				CI751748	165	CI751748 Oryza sativa (japonica cultivar-group) library (Kikuchi S) Oryza sativa Japonica Group cDNA clone J09B0082H24T3 5', mRNA sequence	x				tr|A2YVC4|A2YVC4_ORYSI	67.0	Putative uncharacterized protein OS=Oryza sativa subsp. indica GN=OsI_29283 PE=4 SV=1
RNSR_1.10553.1_from_parent_RNSR_1.10553				CA764667	117	AF53-Rpf_04_H09_T7_043.ab1 IRRI clones Oryza sativa Indica Group cDNA clone AF53-Rpf_04_H09_T7_043.ab1 similar to No protein aligment, mRNA sequence	x
RNSR_1.10556.1_from_parent_RNSR_1.10556	LOC_Os10g26040.1	126	protein|retrotransposon protein, putative, unclassified, expressed	CF313689	228	HD--01-O13.b1 OsHDAC1-overexpressing transgenic rice plasmid cDNA library (HD) Oryza sativa Japonica Group cDNA clone HD--01-O13, mRNA sequence	x				tr|Q338J5|Q338J5_ORYSJ	126	Retrotransposon protein, putative, Ty1-copia subclass OS=Oryza sativa subsp. japonica GN=LOC_Os10g26040 PE=4 SV=2
RNSR_1.10557.1_from_parent_RNSR_1.10557	LOC_Os05g31450.1	97.8	protein|retrotransposon protein, putative, unclassified	CI748158	357	CI748158 Oryza sativa (japonica cultivar-group) library (Kikuchi S) Oryza sativa Japonica Group cDNA clone J09B0064B21T3 5', mRNA sequence	x				tr|Q6Z1Y3|Q6Z1Y3_ORYSJ	106	Putative uncharacterized protein B1147B12.27 OS=Oryza sativa subsp. japonica GN=B1147B12.27 PE=4 SV=1
RNSR_1.10559.1_from_parent_RNSR_1.10559	LOC_Os08g19230.1	91.7	protein|expressed protein	CI748641	230	CI748641 Oryza sativa (japonica cultivar-group) library (Kikuchi S) Oryza sativa Japonica Group cDNA clone J09B0067A18T3 5', mRNA sequence	x				tr|Q5Z4C4|Q5Z4C4_ORYSJ	94.4	Putative uncharacterized protein B1435D02.16 OS=Oryza sativa subsp. japonica GN=B1435D02.16 PE=4 SV=1
RNSR_1.10560.1_from_parent_RNSR_1.10560				AU081240	216	AU081240 Rice callus Oryza sativa Japonica Group cDNA clone C12359_6Z, mRNA sequence	x				tr|J3MBJ0|J3MBJ0_ORYBR	57.4	Uncharacterized protein OS=Oryza brachyantha GN=OB06G13840 PE=4 SV=1
RNSR_1.10561.1_from_parent_RNSR_1.10561				CI750608	60.0	CI750608 Oryza sativa (japonica cultivar-group) library (Kikuchi S) Oryza sativa Japonica Group cDNA clone J09B0077E01T3 5', mRNA sequence	x				tr|Q338H5|Q338H5_ORYSJ	59.7	Putative uncharacterized protein OS=Oryza sativa subsp. japonica GN=LOC_Os10g26349 PE=4 SV=1
RNSR_1.10569.1_from_parent_RNSR_1.10569							x
RNSR_1.10570.1_from_parent_RNSR_1.10570				CI751664	123	CI751664 Oryza sativa (japonica cultivar-group) library (Kikuchi S) Oryza sativa Japonica Group cDNA clone J09B0082B19T3 5', mRNA sequence	x
RNSR_1.10571.1_from_parent_RNSR_1.10571							x
RNSR_1.10573.1_from_parent_RNSR_1.10573				CB631348	117	OSIIEb08N01.f OSIIEb Oryza sativa Indica Group cDNA clone OSIIEb08N01 5', mRNA sequence	x				tr|C5Z4J4|C5Z4J4_SORBI	50.4	Putative uncharacterized protein Sb10g021845 (Fragment) OS=Sorghum bicolor GN=Sb10g021845 PE=4 SV=1
RNSR_1.10574.1_from_parent_RNSR_1.10574	LOC_Os09g29584.1	57.0	protein|OsWAK84 - OsWAK receptor-like protein OsWAK-RLP, expressed	CA753415	363	00220001089.A12_01092213V5.scf CT9993 Oryza sativa cDNA clone 00220001089.A12_01092213V5.scf similar to No protein aligment, mRNA sequence	x				tr|I1QPQ5|I1QPQ5_ORYGL	58.5	Uncharacterized protein OS=Oryza glaberrima PE=3 SV=1
RNSR_1.10575.1_from_parent_RNSR_1.10575				CR288405	297	CR288405 Oryza sativa library (Han B) Oryza sativa cDNA clone y746c07p5, mRNA sequence	x
RNSR_1.10577.1_from_parent_RNSR_1.10577				CX115172	327	EI096C01 A normalized whole-life-cycle cDNA library of rice Oryza sativa Indica Group cDNA clone EI096C01 5', mRNA sequence	x
RNSR_1.10578.1_from_parent_RNSR_1.10578	LOC_Os01g36110.1	82.8	protein|expressed protein	CI010359	289	CI010359 Oryza sativa (japonica cultivar-group) etiolated shoot Oryza sativa Japonica Group cDNA clone 006-M050R-E11 3', mRNA sequence	x	O36027	58.5	Wiskott-Aldrich syndrome protein homolog 1 OS=Schizosaccharomyces pombe (strain 972 / ATCC 24843) GN=wsp1 PE=1 SV=3
RNSR_1.10579.1_from_parent_RNSR_1.10579				CB676942	95.6	OSJNEe13H20.r OSJNEe Oryza sativa Japonica Group cDNA clone OSJNEe13H20 3', mRNA sequence	x
RNSR_1.10580.1_from_parent_RNSR_1.10580	LOC_Os02g35260.1	86.3	protein|expressed protein	CB669781	339	OSJNEe02I09.f OSJNEe Oryza sativa Japonica Group cDNA clone OSJNEe02I09 5', mRNA sequence	x				tr|Q6YVW9|Q6YVW9_ORYSJ	96.3	Putative uncharacterized protein OSJNBb0038F20.21 OS=Oryza sativa subsp. japonica GN=OSJNBb0038F20.21 PE=4 SV=1
RNSR_1.10583.1_from_parent_RNSR_1.10583	LOC_Os07g12270.1	125	protein|retrotransposon protein, putative, unclassified, expressed	CI468712	821	CI468712 Oryza sativa (japonica cultivar-group) whole body 1mM ACC(1-aminocyclopropane-1-carboxylate) Oryza sativa Japonica Group cDNA clone J07B5092I11M3 3', mRNA sequence	x				tr|C7IYW9|C7IYW9_ORYSJ	130	Os02g0616666 protein OS=Oryza sativa subsp. japonica GN=Os02g0616666 PE=4 SV=1
RNSR_1.10584.1_from_parent_RNSR_1.10584	LOC_Os10g41910.1	137	protein|expressed protein	CI419730	254	CI419730 Oryza sativa (japonica cultivar-group) leaf of seedling 50ppm CuSO4 for 3 days Oryza sativa Japonica Group cDNA clone J06B5084I12M3 3', mRNA sequence	x				tr|Q84SH4|Q84SH4_ORYSJ	146	Putative uncharacterized protein OJ1058_A12.134 OS=Oryza sativa subsp. japonica GN=OJ1058_A12.134 PE=4 SV=1
RNSR_1.10586.1_from_parent_RNSR_1.10586	LOC_Os06g45560.1	112	protein|retrotransposon protein, putative, unclassified, expressed	CI131759	145	CI131759 Oryza sativa (japonica cultivar-group) Panicles less than 5cm stage and Panicles two weeks after flowering Oryza sativa Japonica Group cDNA clone 026-M046R-A05 3', mRNA sequence	x				tr|B8BGS4|B8BGS4_ORYSI	149	Putative uncharacterized protein OS=Oryza sativa subsp. indica GN=OsI_33532 PE=4 SV=1
RNSR_1.10587.1_from_parent_RNSR_1.10587	LOC_Os10g31750.1	100	protein|hypothetical protein	CB656804	357	OSJNEc11I23.r OSJNEc Oryza sativa Japonica Group cDNA clone OSJNEc11I23 3', mRNA sequence	x				tr|Q7XDR1|Q7XDR1_ORYSJ	100	Putative uncharacterized protein OS=Oryza sativa subsp. japonica GN=LOC_Os10g31750 PE=4 SV=1
RNSR_1.10588.1_from_parent_RNSR_1.10588	LOC_Os02g24614.1	90.1	protein|DNA-directed RNA polymerase subunit beta, putative, expressed	CI526165	105	CI526165 Oryza sativa (japonica cultivar-group) 4 nuclei stage anther Oryza sativa Japonica Group cDNA clone J09B0043O09M3 3', mRNA sequence	x	P0C506	90.1	DNA-directed RNA polymerase subunit beta' OS=Oryza sativa subsp. japonica GN=rpoC1 PE=3 SV=1
RNSR_1.10589.1_from_parent_RNSR_1.10589				CK047003	214	46090rsiceh_16246.y1 Oryza sativa cv. PA64s panicle ferile cDNA library Oryza sativa Indica Group cDNA 5', mRNA sequence	x
RNSR_1.10590.1_from_parent_RNSR_1.10590							x
RNSR_1.10591.1_from_parent_RNSR_1.10591	LOC_Os03g27054.1	64.7	protein|expressed protein	CI131911	141	CI131911 Oryza sativa (japonica cultivar-group) Panicles less than 5cm stage and Panicles two weeks after flowering Oryza sativa Japonica Group cDNA clone 026-M048R-G01 3', mRNA sequence	x				tr|Q10KD5|Q10KD5_ORYSJ	64.7	Putative uncharacterized protein OS=Oryza sativa subsp. japonica GN=LOC_Os03g27054 PE=4 SV=1
RNSR_1.10592.1_from_parent_RNSR_1.10592				CI750365	101	CI750365 Oryza sativa (japonica cultivar-group) library (Kikuchi S) Oryza sativa Japonica Group cDNA clone J09B0075M13T3 5', mRNA sequence	x
RNSR_1.10593.1_from_parent_RNSR_1.10593	LOC_Os10g26750.1	135	protein|expressed protein	EG713336	1108	Os6CPREST1248 6cm rice panicles Oryza sativa Japonica Group cDNA clone 6CPR-F2E10S, mRNA sequence	x	Q9NZU7	54.3	Calcium-binding protein 1 OS=Homo sapiens GN=CABP1 PE=1 SV=5
RNSR_1.10594.1_from_parent_RNSR_1.10594	LOC_Os11g15740.1	82.8	protein|hypothetical protein	CI544926	224	CI544926 Oryza sativa (japonica cultivar-group) root of seedling gamma-irradiated (4min), after 6hr Oryza sativa Japonica Group cDNA clone J10B0029I09M3 3', mRNA sequence	x	Q38913	52.8	Extensin-1 OS=Arabidopsis thaliana GN=EXT1 PE=2 SV=2
RNSR_1.10597.1_from_parent_RNSR_1.10597	LOC_Os03g23250.1	126	protein|retrotransposon protein, putative, unclassified, expressed	CI745744	363	CI745744 Oryza sativa (japonica cultivar-group) library (Kikuchi S) Oryza sativa Japonica Group cDNA clone J09B0052K07T3 5', mRNA sequence	x				tr|Q10LC1|Q10LC1_ORYSJ	126	Putative uncharacterized protein OS=Oryza sativa subsp. japonica GN=LOC_Os03g23250 PE=4 SV=1
RNSR_1.10598.1_from_parent_RNSR_1.10598	LOC_Os10g21990.1	99.4	protein|retrotransposon protein, putative, unclassified, expressed	CI747569	272	CI747569 Oryza sativa (japonica cultivar-group) library (Kikuchi S) Oryza sativa Japonica Group cDNA clone J09B0061C24T3 5', mRNA sequence	x				tr|Q8S6M7|Q8S6M7_ORYSJ	99.4	Putative uncharacterized protein OSJNBa0073L01.20 OS=Oryza sativa subsp. japonica GN=OSJNBa0073L01.20 PE=4 SV=1
RNSR_1.10599.1_from_parent_RNSR_1.10599	LOC_Os10g26800.1	124	protein|hypothetical protein	CA763108	303	BR060009A10D07.ab1 IRRI clones Oryza sativa Indica Group cDNA clone BR060009A10D07.ab1 similar to putative SUVH4 [Oryza sativa (japonica cultivar-group)] gi|20805230|dbj|BAB92897.1| (AP004332) putative SUVH4 [Oryza sativa (japonica cultivar-group)], mRNA sequence	x				tr|K3YEV7|K3YEV7_SETIT	135	Uncharacterized protein OS=Setaria italica GN=Si012774m.g PE=4 SV=1
RNSR_1.1060.1_from_parent_RNSR_1.1060				CI439629	200	CI439629 Oryza sativa (japonica cultivar-group) leaf of seedling gamma-irradiated (4min), after 6hr Oryza sativa Japonica Group cDNA clone J06B5178N14M3 3', mRNA sequence	x
RNSR_1.10600.1_from_parent_RNSR_1.10600	LOC_Os04g45665.1	68.6	protein|hypothetical protein	CB685608	210	OSJNEf16C17.r OSJNEf Oryza sativa Japonica Group cDNA clone OSJNEf16C17 3', mRNA sequence	x				tr|Q0D4V7|Q0D4V7_ORYSJ	64.3	Os07g0601900 protein OS=Oryza sativa subsp. japonica GN=Os07g0601900 PE=2 SV=1
RNSR_1.10601.1_from_parent_RNSR_1.10601				CT848352	210	CT848352 Oryza sativa (indica cultivar-group) cv. Guang Lu Ai 4 Oryza sativa Indica Group cDNA clone CONTIG48, mRNA sequence	x
RNSR_1.10602.1_from_parent_RNSR_1.10602	LOC_Os09g19470.1	117	protein|retrotransposon protein, putative, unclassified	CB656804	339	OSJNEc11I23.r OSJNEc Oryza sativa Japonica Group cDNA clone OSJNEc11I23 3', mRNA sequence	x	Q6YTQ4	60.1	Putative B3 domain-containing protein Os08g0333500 OS=Oryza sativa subsp. japonica GN=Os08g0333500 PE=3 SV=1
RNSR_1.10603.1_from_parent_RNSR_1.10603	LOC_Os06g44670.1	85.5	protein|expressed protein	CB648850	276	OSJNEb12H07.f OSJNEb Oryza sativa Japonica Group cDNA clone OSJNEb12H07 5', mRNA sequence	x				tr|Q6ZHK5|Q6ZHK5_ORYSJ	91.7	Putative uncharacterized protein OJ1218_C12.21 OS=Oryza sativa subsp. japonica GN=OJ1218_C12.21 PE=4 SV=1
RNSR_1.10604.1_from_parent_RNSR_1.10604				CI327279	147	CI327279 Oryza sativa (japonica cultivar-group) shoot Oryza sativa Japonica Group cDNA clone J01B3102B19M3 3', mRNA sequence	x
RNSR_1.10605.1_from_parent_RNSR_1.10605				CB096310	385	AF53-Rpf_02_K18_T7_077.ab1 IRRI Drought Stress Panicle Library Oryza sativa Indica Group cDNA clone C0000642 5', mRNA sequence	x
RNSR_1.10608.1_from_parent_RNSR_1.10608	LOC_Os11g41365.1	63.2	protein|expressed protein	JG457746	367	RRCH7SN13-C10 Rice roots inoculated with the diazotroph Herbaspirillum seropedicae strain SmR1 Oryza sativa Japonica Group cDNA 3', mRNA sequence	x
RNSR_1.10609.1_from_parent_RNSR_1.10609	LOC_Os04g29760.1	152	protein|expressed protein	CI440706	147	CI440706 Oryza sativa (japonica cultivar-group) callus 100ppm ZnSO4 for 1week Oryza sativa Japonica Group cDNA clone J06B5183L02M3 3', mRNA sequence	x	A5PKJ4	51.6	Mitogen-activated protein kinase 7 OS=Bos taurus GN=MAPK7 PE=2 SV=1
RNSR_1.1061.1_from_parent_RNSR_1.1061				CI536245	276	CI536245 Oryza sativa (japonica cultivar-group) 4 nuclei stage anther Oryza sativa Japonica Group cDNA clone J09B0092A22M3 3', mRNA sequence	x
RNSR_1.10610.1_from_parent_RNSR_1.10610				CI536245	238	CI536245 Oryza sativa (japonica cultivar-group) 4 nuclei stage anther Oryza sativa Japonica Group cDNA clone J09B0092A22M3 3', mRNA sequence	x
RNSR_1.10611.1_from_parent_RNSR_1.10611				CA763015	83.8	BR060011B20A11.ab1 IRRI clones Oryza sativa Indica Group cDNA clone BR060011B20A11.ab1 similar to putative Mla1 [Sorghum bicolor], mRNA sequence	x
RNSR_1.10612.1_from_parent_RNSR_1.10612	LOC_Os11g11620.1	70.1	protein|ZmEBE-1 protein, putative, expressed	CX115117	238	EI095J21 A normalized whole-life-cycle cDNA library of rice Oryza sativa Indica Group cDNA clone EI095J21 5', mRNA sequence	x				tr|Q5VMN7|Q5VMN7_ORYSJ	69.3	Putative uncharacterized protein OSJNBa0085L11.2 OS=Oryza sativa subsp. japonica GN=OSJNBa0085L11.2 PE=4 SV=1
RNSR_1.10613.1_from_parent_RNSR_1.10613	LOC_Os03g42550.1	53.9	protein|expressed protein	CF312313	242	ABF--07-P09.g1 ABF3-overexpressing transgenic rice plasmid cDNA library (ABF) Oryza sativa Japonica Group cDNA clone ABF--07-P09, mRNA sequence	x				tr|A2YVC4|A2YVC4_ORYSI	74.7	Putative uncharacterized protein OS=Oryza sativa subsp. indica GN=OsI_29283 PE=4 SV=1
RNSR_1.10614.1_from_parent_RNSR_1.10614	LOC_Os12g13880.1	73.6	protein|retrotransposon protein, putative, unclassified, expressed	FG964768	474	MA_LYP9_03552 Mature embryo cDNA Library of LYP9 Oryza sativa Indica Group cDNA 5', mRNA sequence	x				tr|Q6Z1Y3|Q6Z1Y3_ORYSJ	68.6	Putative uncharacterized protein B1147B12.27 OS=Oryza sativa subsp. japonica GN=B1147B12.27 PE=4 SV=1
RNSR_1.10620.1_from_parent_RNSR_1.10620				JG457813	75.8	RRCH7SN15-H10 Rice roots inoculated with the diazotroph Herbaspirillum seropedicae strain SmR1 Oryza sativa Japonica Group cDNA 3', mRNA sequence	x				tr|A3AIX2|A3AIX2_ORYSJ	71.2	Putative uncharacterized protein OS=Oryza sativa subsp. japonica GN=OsJ_11198 PE=4 SV=1
RNSR_1.10621.1_from_parent_RNSR_1.10621	LOC_Os05g18840.1	66.6	protein|retrotransposon protein, putative, unclassified, expressed	CI091046	293	CI091046 Oryza sativa (japonica cultivar-group) Cd treated callus Oryza sativa Japonica Group cDNA clone 018-M082R-G04 3', mRNA sequence	x				tr|I1QKQ0|I1QKQ0_ORYGL	58.5	Uncharacterized protein OS=Oryza glaberrima PE=4 SV=1
RNSR_1.10625.1_from_parent_RNSR_1.10625	LOC_Os12g13880.1	68.6	protein|retrotransposon protein, putative, unclassified, expressed	FG964768	406	MA_LYP9_03552 Mature embryo cDNA Library of LYP9 Oryza sativa Indica Group cDNA 5', mRNA sequence	x				tr|Q10PE2|Q10PE2_ORYSJ	69.3	Putative uncharacterized protein OS=Oryza sativa subsp. japonica GN=LOC_Os03g13440 PE=4 SV=1
RNSR_1.10626.1_from_parent_RNSR_1.10626				CK078236	91.7	86391rsicen_6450.y1 Oryza sativa cv. LYP9 booting whole plant cDNA library Oryza sativa Indica Group cDNA 5', mRNA sequence	x				tr|I1Q8X7|I1Q8X7_ORYGL	52.0	Uncharacterized protein OS=Oryza glaberrima PE=4 SV=1
RNSR_1.10627.1_from_parent_RNSR_1.10627				CK039794	101	36183rsiceg_5743.y1 Oryza sativa cv. 93-11 tillering whole plant cDNA library Oryza sativa cDNA 5', mRNA sequence	x
RNSR_1.1063.1_from_parent_RNSR_1.1063	LOC_Os05g18840.1	84.0	protein|retrotransposon protein, putative, unclassified, expressed	CK039513	141	35624rsiceg_4045.y1 Oryza sativa cv. 93-11 tillering whole plant cDNA library Oryza sativa cDNA 5', mRNA sequence	x				tr|I1R8S2|I1R8S2_ORYGL	80.9	Uncharacterized protein (Fragment) OS=Oryza glaberrima PE=4 SV=1
RNSR_1.10633.1_from_parent_RNSR_1.10633	LOC_Os03g32880.1	54.7	protein|retrotransposon protein, putative, unclassified	CI748939	337	CI748939 Oryza sativa (japonica cultivar-group) library (Kikuchi S) Oryza sativa Japonica Group cDNA clone J09B0068G09T3 5', mRNA sequence	x				tr|Q8S758|Q8S758_ORYSJ	62.0	Putative uncharacterized protein OSJNBb0081F12.10 OS=Oryza sativa subsp. japonica GN=OSJNBb0081F12.10 PE=4 SV=1
RNSR_1.10636.1_from_parent_RNSR_1.10636							x
RNSR_1.10637.1_from_parent_RNSR_1.10637							x
RNSR_1.10639.1_from_parent_RNSR_1.10639	LOC_Os10g11870.1	55.1	protein|transposon protein, putative, CACTA, En/Spm sub-class, expressed				x				tr|Q7XES8|Q7XES8_ORYSJ	161	Transposon protein, putative, CACTA, En/Spm sub-class OS=Oryza sativa subsp. japonica GN=LOC_Os10g26910 PE=4 SV=2
RNSR_1.10640.1_from_parent_RNSR_1.10640	LOC_Os03g23060.1	122	protein|transposon protein, putative, unclassified, expressed	CA764404	200	AF53-Rpf_03_G22_T7_091.ab1 IRRI Drought Stress Panicle Library Oryza sativa Indica Group cDNA clone C0000934 5' similar to unknown, mRNA sequence	x				tr|Q69XS6|Q69XS6_ORYSJ	125	Putative uncharacterized protein P0613F06.52 OS=Oryza sativa subsp. japonica GN=P0613F06.52 PE=4 SV=1
RNSR_1.10643.1_from_parent_RNSR_1.10643	LOC_Os10g26890.1	107	protein|hypothetical protein	CX114927	105	EI093D21 A normalized whole-life-cycle cDNA library of rice Oryza sativa Indica Group cDNA clone EI093D21 5', mRNA sequence	x				tr|Q338E7|Q338E7_ORYSJ	107	Putative uncharacterized protein OS=Oryza sativa subsp. japonica GN=LOC_Os10g26890 PE=4 SV=1
RNSR_1.10644.1_from_parent_RNSR_1.10644	LOC_Os03g50670.1	99.4	protein|retrotransposon protein, putative, Ty3-gypsy subclass, expressed				x				tr|B9G5P2|B9G5P2_ORYSJ	102	Putative uncharacterized protein OS=Oryza sativa subsp. japonica GN=OsJ_31484 PE=4 SV=1
RNSR_1.10645.1_from_parent_RNSR_1.10645	LOC_Os03g50670.1	88.6	protein|retrotransposon protein, putative, Ty3-gypsy subclass, expressed	CR291861	161	CR291861 Oryza sativa library (Han B) Oryza sativa cDNA clone p769a01p3, mRNA sequence	x				tr|B8BNK0|B8BNK0_ORYSI	243	Putative uncharacterized protein OS=Oryza sativa subsp. indica GN=OsI_37763 PE=4 SV=1
RNSR_1.10646.1_from_parent_RNSR_1.10646	LOC_Os06g32580.1	347	protein|transposon protein, putative, CACTA, En/Spm sub-class, expressed	CI748114	299	CI748114 Oryza sativa (japonica cultivar-group) library (Kikuchi S) Oryza sativa Japonica Group cDNA clone J09B0063N20T3 5', mRNA sequence	x				tr|Q7XES8|Q7XES8_ORYSJ	432	Transposon protein, putative, CACTA, En/Spm sub-class OS=Oryza sativa subsp. japonica GN=LOC_Os10g26910 PE=4 SV=2
RNSR_1.10649.1_from_parent_RNSR_1.10649	LOC_Os12g28950.1	76.3	protein|retrotransposon protein, putative, unclassified, expressed	CI121279	660	CI121279 Oryza sativa (japonica cultivar-group) supermix Oryza sativa Japonica Group cDNA clone 024-M056R-A04 3', mRNA sequence	x				tr|Q5QLY6|Q5QLY6_ORYSJ	77.0	Cell wall protein-like OS=Oryza sativa subsp. japonica GN=B1108H10.1 PE=4 SV=1
RNSR_1.1065.1_from_parent_RNSR_1.1065				CI124019	287	CI124019 Oryza sativa (japonica cultivar-group) supermix Oryza sativa Japonica Group cDNA clone 024-M098R-D03 3', mRNA sequence	x
RNSR_1.10650.1_from_parent_RNSR_1.10650				CK075545	129	69462rsicem_14771.y1 Oryza sativa cv. PA64s panicle ferile cDNA library Oryza sativa Indica Group cDNA 5', mRNA sequence	x				tr|Q6Z453|Q6Z453_ORYSJ	60.5	Putative uncharacterized protein OSJNBa0042E08.48 OS=Oryza sativa subsp. japonica GN=P0474B11.14 PE=4 SV=1
RNSR_1.10651.1_from_parent_RNSR_1.10651	LOC_Os04g26630.1	119	protein|retrotransposon, putative, centromere-specific, expressed	CI310236	323	CI310236 Oryza sativa (japonica cultivar-group) NAA treated callus Oryza sativa Japonica Group cDNA clone 016-M003F-F01 5', mRNA sequence	x				tr|Q6MWJ2|Q6MWJ2_ORYSJ	119	B1159F04.8 protein OS=Oryza sativa subsp. japonica GN=B1159F04.8 PE=4 SV=1
RNSR_1.10652.1_from_parent_RNSR_1.10652				CI532154	206	CI532154 Oryza sativa (japonica cultivar-group) 1 day after pollination pistil Oryza sativa Japonica Group cDNA clone J09B0073D04M3 3', mRNA sequence	x
RNSR_1.10654.1_from_parent_RNSR_1.10654	LOC_Os01g53170.1	374	protein|retrotransposon protein, putative, unclassified, expressed	CK014945	281	33761rsicef_6190.y1 Oryza sativa cv. PA64s panicle sterile cDNA library Oryza sativa Indica Group cDNA 5', mRNA sequence	x	P92519	111	Uncharacterized mitochondrial protein AtMg00810 OS=Arabidopsis thaliana GN=AtMg00810 PE=4 SV=1
RNSR_1.10656.1_from_parent_RNSR_1.10656				CT850326	420	CT850326 Oryza sativa (indica cultivar-group) cv. Guang Lu Ai 4 Oryza sativa Indica Group cDNA clone OSIGCFA219H09, mRNA sequence	x
RNSR_1.1066.1_from_parent_RNSR_1.1066	LOC_Os12g33470.1	80.1	protein|expressed protein	CB667689	222	OSJNEd15C07.f OSJNEd Oryza sativa Japonica Group cDNA clone OSJNEd15C07 5', mRNA sequence	x	Q9SK28	67.0	Formin-like protein 18 OS=Arabidopsis thaliana GN=FH18 PE=2 SV=2
RNSR_1.10661.1_from_parent_RNSR_1.10661	LOC_Os10g26280.1	273	protein|ORC3 - Putative origin recognition complex subunit 3, expressed	CI748897	281	CI748897 Oryza sativa (japonica cultivar-group) library (Kikuchi S) Oryza sativa Japonica Group cDNA clone J09B0068C09T3 5', mRNA sequence	x	C0ZYA5	53.5	Translation initiation factor IF-2 OS=Rhodococcus erythropolis (strain PR4 / NBRC 100887) GN=infB PE=3 SV=1
RNSR_1.10662.1_from_parent_RNSR_1.10662	LOC_Os12g31485.1	108	protein|retrotransposon protein, putative, unclassified, expressed	CB676441	628	OSJNEe12L07.r OSJNEe Oryza sativa Japonica Group cDNA clone OSJNEe12L07 3', mRNA sequence	x				tr|B9G5P3|B9G5P3_ORYSJ	199	Putative uncharacterized protein OS=Oryza sativa subsp. japonica GN=OsJ_31486 PE=4 SV=1
RNSR_1.10663.1_from_parent_RNSR_1.10663	LOC_Os11g38270.1	61.2	protein|hypothetical protein	CI750803	274	CI750803 Oryza sativa (japonica cultivar-group) library (Kikuchi S) Oryza sativa Japonica Group cDNA clone J09B0078E20T3 5', mRNA sequence	x				tr|I1R8S2|I1R8S2_ORYGL	75.1	Uncharacterized protein (Fragment) OS=Oryza glaberrima PE=4 SV=1
RNSR_1.10664.1_from_parent_RNSR_1.10664				CI751748	111	CI751748 Oryza sativa (japonica cultivar-group) library (Kikuchi S) Oryza sativa Japonica Group cDNA clone J09B0082H24T3 5', mRNA sequence	x
RNSR_1.10665.1_from_parent_RNSR_1.10665				CF956743	54.0	1083rsiceb_1335.y1 Oryza sativa cv. PA64s leaf cDNA library Oryza sativa Indica Group cDNA 5', mRNA sequence	x
RNSR_1.10666.1_from_parent_RNSR_1.10666	LOC_Os01g53170.1	163	protein|retrotransposon protein, putative, unclassified, expressed	CX101974	488	RECm2950 A normalized whole-life-cycle cDNA library of rice Oryza sativa Indica Group cDNA clone EI107B03, EI086L10, EI105E01, BI139P17 5', mRNA sequence	x	P04146	68.2	Copia protein OS=Drosophila melanogaster GN=GIP PE=1 SV=3
RNSR_1.10668.1_from_parent_RNSR_1.10668				CT844568	56.0	CT844568 Oryza sativa (indica cultivar-group) cv. Guang Lu Ai 4 Oryza sativa Indica Group cDNA clone CONTIG11818, mRNA sequence	x
RNSR_1.1067.1_from_parent_RNSR_1.1067	LOC_Os01g11730.1	194	protein|GDSL-like lipase/acylhydrolase, putative, expressed	CI017391	1078	CI017391 Oryza sativa (japonica cultivar-group) green shoot Oryza sativa Japonica Group cDNA clone 007-M030R-C02 3', mRNA sequence	x	Q9FXJ1	72.4	GDSL esterase/lipase At1g28570 OS=Arabidopsis thaliana GN=At1g28570 PE=2 SV=1
RNSR_1.10670.1_from_parent_RNSR_1.10670	LOC_Os06g30080.1	810	protein|retrotransposon protein, putative, Ty3-gypsy subclass, expressed	CI119205	531	CI119205 Oryza sativa (japonica cultivar-group) supermix Oryza sativa Japonica Group cDNA clone 024-M020R-D10 3', mRNA sequence	x				tr|Q6K3L3|Q6K3L3_ORYSJ	838	Aminotransferase-like protein OS=Oryza sativa subsp. japonica GN=OSJNBa0078K05.14 PE=4 SV=1
RNSR_1.10672.1_from_parent_RNSR_1.10672	LOC_Os10g01850.1	81.6	protein|retrotransposon protein, putative, unclassified, expressed	CI738482	521	CI738482 Oryza sativa (japonica cultivar-group) library (Kikuchi S) Oryza sativa Japonica Group cDNA clone J09B0015A08T3 5', mRNA sequence	x				tr|I1QF95|I1QF95_ORYGL	106	Uncharacterized protein (Fragment) OS=Oryza glaberrima PE=4 SV=1
RNSR_1.10673.1_from_parent_RNSR_1.10673	LOC_Os11g44220.1	106	protein|retrotransposon protein, putative, Ty3-gypsy subclass	CK048479	347	50010rsiceh_21001.y1 Oryza sativa cv. PA64s panicle ferile cDNA library Oryza sativa Indica Group cDNA 5', mRNA sequence	x				tr|Q2R004|Q2R004_ORYSJ	106	Putative uncharacterized protein OS=Oryza sativa subsp. japonica GN=LOC_Os11g44220 PE=4 SV=1
RNSR_1.10674.1_from_parent_RNSR_1.10674	LOC_Os08g19920.1	77.0	protein|retrotransposon protein, putative, Ty3-gypsy subclass, expressed	CI156846	208	CI156846 Oryza sativa (japonica cultivar-group) Panicles mixture of one, two, three weeks after flowering Oryza sativa Japonica Group cDNA clone 030-M015R-F07 3', mRNA sequence	x				tr|I1QF95|I1QF95_ORYGL	76.6	Uncharacterized protein (Fragment) OS=Oryza glaberrima PE=4 SV=1
RNSR_1.10675.1_from_parent_RNSR_1.10675				CK056658	52.0	62019rsicek_6103.y1 Oryza sativa cv. PA64s panicle ferile cDNA library Oryza sativa Indica Group cDNA 5', mRNA sequence	x
RNSR_1.10677.1_from_parent_RNSR_1.10677				CI450846	202	CI450846 Oryza sativa (japonica cultivar-group) 2 weeks after flowering ear Oryza sativa Japonica Group cDNA clone J07B5011D02M3 3', mRNA sequence	x
RNSR_1.10679.1_from_parent_RNSR_1.10679	LOC_Os04g12180.1	60.8	protein|TKL_IRAK_DUF26-lc.8 - DUF26 kinases have homology to DUF26 containing loci, expressed	BI812321	256	E001C01 Oryza sativa mature leaf library induced by M.grisea Oryza sativa cDNA clone E001C01, mRNA sequence	x				tr|Q5JQT8|Q5JQT8_ORYSJ	60.8	OSJNBa0061C06.14 protein OS=Oryza sativa subsp. japonica GN=OSJNBa0061C06.14 PE=2 SV=1
RNSR_1.10683.1_from_parent_RNSR_1.10683	LOC_Os12g35880.1	200	protein|retrotransposon protein, putative, unclassified, expressed	AF038894	648	AF038894 Rice mRNA (Li,Debao) Oryza sativa cDNA, mRNA sequence	x				tr|I1NQ64|I1NQ64_ORYGL	183	Uncharacterized protein OS=Oryza glaberrima PE=4 SV=1
RNSR_1.10686.1_from_parent_RNSR_1.10686	LOC_Os04g13780.1	659	protein|retrotransposon protein, putative, Ty3-gypsy subclass, expressed	CI084032	244	CI084032 Oryza sativa (japonica cultivar-group) ABA: Abscic Acid treated callus Oryza sativa Japonica Group cDNA clone 017-M083R-D10 3', mRNA sequence	x	Q7LHG5	53.5	Transposon Ty3-I Gag-Pol polyprotein OS=Saccharomyces cerevisiae (strain ATCC 204508 / S288c) GN=TY3B-I PE=3 SV=2
RNSR_1.10687.1_from_parent_RNSR_1.10687	LOC_Os04g19580.1	124	protein|retrotransposon protein, putative, unclassified, expressed	CI272101	545	CI272101 Oryza sativa (japonica cultivar-group) supermix Oryza sativa Japonica Group cDNA clone 074-M156R-E07 3', mRNA sequence	x				tr|Q10LA9|Q10LA9_ORYSJ	150	Retrotransposon protein, putative, unclassified OS=Oryza sativa subsp. japonica GN=LOC_Os03g23870 PE=4 SV=1
RNSR_1.10688.1_from_parent_RNSR_1.10688				CI748158	159	CI748158 Oryza sativa (japonica cultivar-group) library (Kikuchi S) Oryza sativa Japonica Group cDNA clone J09B0064B21T3 5', mRNA sequence	x
RNSR_1.1069.1_from_parent_RNSR_1.1069				CT844568	147	CT844568 Oryza sativa (indica cultivar-group) cv. Guang Lu Ai 4 Oryza sativa Indica Group cDNA clone CONTIG11818, mRNA sequence	x				tr|Q65X13|Q65X13_ORYSJ	52.0	Putative polyprotein OS=Oryza sativa subsp. japonica GN=P0599F04.3 PE=4 SV=2
RNSR_1.10691.1_from_parent_RNSR_1.10691	LOC_Os01g50090.1	910	protein|retrotransposon protein, putative, unclassified, expressed	CK056329	692	56345rsicek_10869.y1 Oryza sativa cv. PA64s panicle ferile cDNA library Oryza sativa Indica Group cDNA 5', mRNA sequence	x	P10978	80.5	Retrovirus-related Pol polyprotein from transposon TNT 1-94 OS=Nicotiana tabacum PE=2 SV=1
RNSR_1.10691.2_from_parent_RNSR_1.10691	LOC_Os10g17540.1	526	protein|retrotransposon protein, putative, unclassified, expressed	BI806499	307	S067C08 Stem library from Oryza sativa (3-5 leaf stage) Oryza sativa cDNA clone S067C08, mRNA sequence	x	P10978	75.1	Retrovirus-related Pol polyprotein from transposon TNT 1-94 OS=Nicotiana tabacum PE=2 SV=1
RNSR_1.10692.1_from_parent_RNSR_1.10692	LOC_Os07g18970.1	203	protein|retrotransposon protein, putative, unclassified, expressed	CB666196	525	OSJNEd12P22.f OSJNEd Oryza sativa Japonica Group cDNA clone OSJNEd12P22 5', mRNA sequence	x	P10978	84.0	Retrovirus-related Pol polyprotein from transposon TNT 1-94 OS=Nicotiana tabacum PE=2 SV=1
RNSR_1.10693.1_from_parent_RNSR_1.10693	LOC_Os02g12120.1	348	protein|retrotransposon protein, putative, unclassified, expressed	CI611631	666	CI611631 Oryza sativa (japonica cultivar-group) callus Oryza sativa Japonica Group cDNA clone J03B3058O19T3 5', mRNA sequence	x	P10978	152	Retrovirus-related Pol polyprotein from transposon TNT 1-94 OS=Nicotiana tabacum PE=2 SV=1
RNSR_1.10693.2_from_parent_RNSR_1.10693	LOC_Os02g12120.1	221	protein|retrotransposon protein, putative, unclassified, expressed	CI611631	478	CI611631 Oryza sativa (japonica cultivar-group) callus Oryza sativa Japonica Group cDNA clone J03B3058O19T3 5', mRNA sequence	x	P19275	59.3	Viral protein TPX OS=Thermoproteus tenax virus 1 (strain VT3) PE=4 SV=1
RNSR_1.10694.1_from_parent_RNSR_1.10694	LOC_Os06g07670.1	282	protein|expressed protein	CB677231	682	OSJNEe13P06.f OSJNEe Oryza sativa Japonica Group cDNA clone OSJNEe13P06 5', mRNA sequence	x				tr|Q8S6M4|Q8S6M4_ORYSJ	522	Putative uncharacterized protein OSJNBa0019N10.2 OS=Oryza sativa subsp. japonica GN=OSJNBa0019N10.2 PE=4 SV=1
RNSR_1.10696.1_from_parent_RNSR_1.10696	LOC_Os09g22330.1	355	protein|retrotransposon protein, putative, Ty3-gypsy subclass, expressed	CI738482	430	CI738482 Oryza sativa (japonica cultivar-group) library (Kikuchi S) Oryza sativa Japonica Group cDNA clone J09B0015A08T3 5', mRNA sequence	x				tr|Q8LM31|Q8LM31_ORYSJ	318	Putative uncharacterized protein OSJNAa0019N10.11 OS=Oryza sativa subsp. japonica GN=OSJNAa0019N10.11 PE=4 SV=1
RNSR_1.10697.1_from_parent_RNSR_1.10697				CK076024	688	81730rsicen_8986.y1 Oryza sativa cv. LYP9 booting whole plant cDNA library Oryza sativa Indica Group cDNA 5', mRNA sequence	x
RNSR_1.10698.1_from_parent_RNSR_1.10698	LOC_Os11g43130.1	436	protein|retrotransposon protein, putative, unclassified	CA752689	595	108 Magnaporthe grisea infected rice cDNA, 12 hours Oryza sativa cDNA clone 108, mRNA sequence	x				tr|Q8LM30|Q8LM30_ORYSJ	478	Putative uncharacterized protein OSJNAa0019N10.12 OS=Oryza sativa subsp. japonica GN=OSJNAa0019N10.12 PE=4 SV=1
RNSR_1.10699.1_from_parent_RNSR_1.10699	LOC_Os05g17310.1	127	protein|retrotransposon protein, putative, unclassified	CI754943	587	CI754943 Oryza sativa (japonica cultivar-group) library (Kikuchi S) Oryza sativa Japonica Group cDNA clone J09B0098C01T3 5', mRNA sequence	x				tr|Q2QTW7|Q2QTW7_ORYSJ	142	Retrotransposon protein, putative, Ty3-gypsy subclass OS=Oryza sativa subsp. japonica GN=LOC_Os12g18270 PE=4 SV=1
RNSR_1.10700.1_from_parent_RNSR_1.10700	LOC_Os02g56410.1	78.2	protein|retrotransposon protein, putative, Ty3-gypsy subclass	CK085119	337	OsSM01002E03c Oryza sativa leaf cDNA library Oryza sativa cDNA clone OsSM01002E03, mRNA sequence	x				tr|Q5N7U1|Q5N7U1_ORYSJ	79.3	Putative uncharacterized protein B1096A10.25 OS=Oryza sativa subsp. japonica GN=B1096A10.25 PE=4 SV=1
RNSR_1.10703.1_from_parent_RNSR_1.10703	LOC_Os04g13870.1	177	protein|retrotransposon protein, putative, unclassified	CI687696	119	CI687696 Oryza sativa (japonica cultivar-group) whole body 3mM SA(salicylic acid) for 1day Oryza sativa Japonica Group cDNA clone J07B5084E03T3 5', mRNA sequence	x				tr|Q7XWH9|Q7XWH9_ORYSJ	177	OSJNBa0085C10.15 protein OS=Oryza sativa subsp. japonica GN=OSJNBa0085C10.15 PE=4 SV=3
RNSR_1.10704.1_from_parent_RNSR_1.10704	LOC_Os05g16210.1	191	protein|glycine-rich protein, putative, expressed	CB626887	117	OSIIEb01H01.r OSIIEb Oryza sativa Indica Group cDNA clone OSIIEb01H01 3', mRNA sequence	x	Q9FPQ6	67.8	Vegetative cell wall protein gp1 OS=Chlamydomonas reinhardtii GN=GP1 PE=2 SV=1
RNSR_1.10705.1_from_parent_RNSR_1.10705	LOC_Os07g27834.1	56.6	protein|retrotransposon protein, putative, Ty3-gypsy subclass, expressed	CB622488	266	OSIIEa09E03.r OSIIEa Oryza sativa Indica Group cDNA clone OSIIEa09E03 3', mRNA sequence	x				tr|Q6Z1W6|Q6Z1W6_ORYSJ	62.0	Putative uncharacterized protein OJ1008_E02.35 OS=Oryza sativa subsp. japonica GN=OSJNBa0022A24.8 PE=4 SV=1
RNSR_1.10706.1_from_parent_RNSR_1.10706	LOC_Os07g27834.1	56.6	protein|retrotransposon protein, putative, Ty3-gypsy subclass, expressed	CB622488	258	OSIIEa09E03.r OSIIEa Oryza sativa Indica Group cDNA clone OSIIEa09E03 3', mRNA sequence	x				tr|Q6Z1W6|Q6Z1W6_ORYSJ	62.0	Putative uncharacterized protein OJ1008_E02.35 OS=Oryza sativa subsp. japonica GN=OSJNBa0022A24.8 PE=4 SV=1
RNSR_1.10707.1_from_parent_RNSR_1.10707	LOC_Os03g32980.1	100	protein|expressed protein	CI176328	351	CI176328 Oryza sativa (japonica cultivar-group) supermix Oryza sativa Japonica Group cDNA clone 034-M020R-F10 3', mRNA sequence	x				tr|Q6K3B5|Q6K3B5_ORYSJ	217	Pr1-like protein OS=Oryza sativa subsp. japonica GN=OSJNBa0063E14.48 PE=4 SV=1
RNSR_1.10711.1_from_parent_RNSR_1.10711				CI753803	54.0	CI753803 Oryza sativa (japonica cultivar-group) library (Kikuchi S) Oryza sativa Japonica Group cDNA clone J09B0092A11T3 5', mRNA sequence	x
RNSR_1.10712.1_from_parent_RNSR_1.10712	LOC_Os03g26880.1	849	protein|retrotransposon protein, putative, Ty3-gypsy subclass, expressed	CI223034	642	CI223034 Oryza sativa (japonica cultivar-group) mixed callus (Normalized Library) and mixed shoot (Normalized Library) Oryza sativa Japonica Group cDNA clone 040-M021R-B04 3', mRNA sequence	x				tr|Q6ASW8|Q6ASW8_ORYSJ	849	Putative uncharacterized protein B1166C06.3 OS=Oryza sativa subsp. japonica GN=B1166C06.3 PE=4 SV=1
RNSR_1.10717.1_from_parent_RNSR_1.10717							x
RNSR_1.10718.1_from_parent_RNSR_1.10718				CT855035	50.1	CT855035 Oryza sativa (indica cultivar-group) cv. Guang Lu Ai 4 Oryza sativa Indica Group cDNA clone OSIGCRA129H03, mRNA sequence	x
RNSR_1.10720.1_from_parent_RNSR_1.10720				CA763912	276	AF53-Rpf_01C_B17_T7.ab1 IRRI Drought Stress Panicle Library Oryza sativa Indica Group cDNA clone C0000041 5' similar to unknown, mRNA sequence	x				tr|B9G2N4|B9G2N4_ORYSJ	64.7	Putative uncharacterized protein OS=Oryza sativa subsp. japonica GN=OsJ_28732 PE=2 SV=1
RNSR_1.10721.1_from_parent_RNSR_1.10721	LOC_Os04g08280.1	55.8	protein|retrotransposon protein, putative, Ty3-gypsy subclass, expressed	CI426616	351	CI426616 Oryza sativa (japonica cultivar-group) leaf of seedling 10mM H2O2 (10min), 24hr after treatment Oryza sativa Japonica Group cDNA clone J06B5120M11M3 3', mRNA sequence	x	Q52KI8	60.8	Serine/arginine repetitive matrix protein 1 OS=Mus musculus GN=Srrm1 PE=1 SV=2
RNSR_1.10724.1_from_parent_RNSR_1.10724	LOC_Os03g46134.1	111	protein|retrotransposon protein, putative, unclassified	CI390663	272	CI390663 Oryza sativa (japonica cultivar-group) callus Oryza sativa Japonica Group cDNA clone J03B3144B20M3 3', mRNA sequence	x				tr|Q10FL3|Q10FL3_ORYSJ	111	Putative uncharacterized protein OS=Oryza sativa subsp. japonica GN=LOC_Os03g46134 PE=4 SV=1
RNSR_1.10725.1_from_parent_RNSR_1.10725	LOC_Os05g32920.1	315	protein|expressed protein				x				tr|I1PLH3|I1PLH3_ORYGL	294	Uncharacterized protein OS=Oryza glaberrima PE=4 SV=1
RNSR_1.10726.1_from_parent_RNSR_1.10726	LOC_Os06g05330.1	113	protein|retrotransposon protein, putative, unclassified	CT854538	440	CT854538 Oryza sativa (indica cultivar-group) cv. Guang Lu Ai 4 Oryza sativa Indica Group cDNA clone OSIGCRA224J17, mRNA sequence	x				tr|Q6ZG38|Q6ZG38_ORYSJ	171	Ulp1 protease-like protein OS=Oryza sativa subsp. japonica GN=OJ1111_E05.29 PE=4 SV=1
RNSR_1.10727.1_from_parent_RNSR_1.10727				CF315469	192	HD--04-G11.g1 OsHDAC1-overexpressing transgenic rice plasmid cDNA library (HD) Oryza sativa Japonica Group cDNA clone HD--04-G11, mRNA sequence	x
RNSR_1.10728.1_from_parent_RNSR_1.10728				CF306828	543	HDA1--04-P08.g1 OsHDAC1-overexpressing transgenic rice lambda phage cDNA library I (HDA1) Oryza sativa Japonica Group cDNA clone HDA1--04-P08, mRNA sequence	x
RNSR_1.10730.1_from_parent_RNSR_1.10730				CI145355	61.9	CI145355 Oryza sativa (japonica cultivar-group) mixed shoot (Normalized Library) Oryza sativa Japonica Group cDNA clone 028-M067R-H02 3', mRNA sequence	x
RNSR_1.10733.1_from_parent_RNSR_1.10733				CI270754	67.9	CI270754 Oryza sativa (japonica cultivar-group) supermix Oryza sativa Japonica Group cDNA clone 074-M139R-B03 3', mRNA sequence	x
RNSR_1.10734.1_from_parent_RNSR_1.10734				CK006654	299	26428rsicef_14350.y1 Oryza sativa cv. PA64s panicle sterile cDNA library Oryza sativa Indica Group cDNA 5', mRNA sequence	x
RNSR_1.10735.1_from_parent_RNSR_1.10735				CB674893	63.9	OSJNEe10D11.r OSJNEe Oryza sativa Japonica Group cDNA clone OSJNEe10D11 3', mRNA sequence	x
RNSR_1.10736.1_from_parent_RNSR_1.10736				AU172653	256	AU172653 Rice panicle at flowering stage Oryza sativa Japonica Group cDNA clone E3381, mRNA sequence	x	P0C282	62.8	Zinc finger A20 domain-containing stress-associated protein 18 OS=Oryza sativa subsp. japonica GN=SAP18 PE=2 SV=1
RNSR_1.10737.1_from_parent_RNSR_1.10737	LOC_Os06g46610.1	77.8	protein|retrotransposon protein, putative, unclassified, expressed	CI686447	151	CI686447 Oryza sativa (japonica cultivar-group) 3rd week immature panicle Oryza sativa Japonica Group cDNA clone J07B5077F23T3 5', mRNA sequence	x				tr|I1P279|I1P279_ORYGL	77.8	Uncharacterized protein (Fragment) OS=Oryza glaberrima PE=4 SV=1
RNSR_1.10738.1_from_parent_RNSR_1.10738	LOC_Os05g12590.1	78.6	protein|retrotransposon protein, putative, unclassified	CB096541	105	AF53-Rpf_05_K22_T7_093.ab1 IRRI Drought Stress Panicle Library Oryza sativa Indica Group cDNA clone C0001798 5', mRNA sequence	x				tr|Q8S873|Q8S873_ORYSA	154	Putative uncharacterized protein OSJNBa0061K21.3 OS=Oryza sativa GN=OSJNBa0061K21.3 PE=4 SV=1
RNSR_1.10739.1_from_parent_RNSR_1.10739				CB629228	238	OSIIEb05E22.r OSIIEb Oryza sativa Indica Group cDNA clone OSIIEb05E22 3', mRNA sequence	x
RNSR_1.10741.1_from_parent_RNSR_1.10741	LOC_Os10g28170.1	213	protein|expressed protein	CI736352	377	CI736352 Oryza sativa (japonica cultivar-group) library (Kikuchi S) Oryza sativa Japonica Group cDNA clone J09B0005C14T3 5', mRNA sequence	x	A4X4N7	62.0	Translation initiation factor IF-2 OS=Salinispora tropica (strain ATCC BAA-916 / DSM 44818 / CNB-440) GN=infB PE=3 SV=1
RNSR_1.10742.1_from_parent_RNSR_1.10742							x
RNSR_1.10745.1_from_parent_RNSR_1.10745	LOC_Os10g27390.1	768	protein|no apical meristem protein, putative, expressed	CI226147	1134	CI226147 Oryza sativa (japonica cultivar-group) mixed callus (Normalized Library) and mixed shoot (Normalized Library) Oryza sativa Japonica Group cDNA clone 040-M062R-F02 3', mRNA sequence	x	Q9FPQ6	93.2	Vegetative cell wall protein gp1 OS=Chlamydomonas reinhardtii GN=GP1 PE=2 SV=1
RNSR_1.10749.1_from_parent_RNSR_1.10749							x
RNSR_1.10750.1_from_parent_RNSR_1.10750				CK068298	167	74013rsicem_8763.y1 Oryza sativa cv. PA64s panicle ferile cDNA library Oryza sativa Indica Group cDNA 5', mRNA sequence	x
RNSR_1.10751.1_from_parent_RNSR_1.10751	LOC_Os10g28280.1	222	protein|expressed protein	CB667689	252	OSJNEd15C07.f OSJNEd Oryza sativa Japonica Group cDNA clone OSJNEd15C07 5', mRNA sequence	x	Q03173	54.7	Protein enabled homolog OS=Mus musculus GN=Enah PE=1 SV=2
RNSR_1.10756.1_from_parent_RNSR_1.10756	LOC_Os10g27350.1	262	protein|DUF584 domain containing protein, putative, expressed	CI288694	396	CI288694 Oryza sativa (japonica cultivar-group) etiolated shoot Oryza sativa Japonica Group cDNA clone 006-M045F-G05 5', mRNA sequence	x	Q9UQ35	50.8	Serine/arginine repetitive matrix protein 2 OS=Homo sapiens GN=SRRM2 PE=1 SV=2
RNSR_1.10757.1_from_parent_RNSR_1.10757				CA765763	763	AF53-Rpf_08_M07_T7_024.ab1 IRRI Drought Stress Panicle Library Oryza sativa Indica Group cDNA clone C0002983 5' similar to unknown, mRNA sequence	x
RNSR_1.10757.2_from_parent_RNSR_1.10757				CA765763	545	AF53-Rpf_08_M07_T7_024.ab1 IRRI Drought Stress Panicle Library Oryza sativa Indica Group cDNA clone C0002983 5' similar to unknown, mRNA sequence	x
RNSR_1.10758.1_from_parent_RNSR_1.10758				BQ908666	56.0	T012G04 Oryza sativa mature leaf library induced by M.grisea Oryza sativa cDNA clone T012G04, mRNA sequence	x
RNSR_1.10759.1_from_parent_RNSR_1.10759				CT858994	52.0	CT858994 Oryza sativa (indica cultivar-group) cv. Guang Lu Ai 4 Oryza sativa Indica Group cDNA clone CONTIG10614, mRNA sequence	x
RNSR_1.10764.1_from_parent_RNSR_1.10764	LOC_Os08g31390.1	134	protein|retrotransposon protein, putative, unclassified, expressed	CB676705	391	OSJNEe13B17.r OSJNEe Oryza sativa Japonica Group cDNA clone OSJNEe13B17 3', mRNA sequence	x				tr|Q65X13|Q65X13_ORYSJ	126	Putative polyprotein OS=Oryza sativa subsp. japonica GN=P0599F04.3 PE=4 SV=2
RNSR_1.10765.1_from_parent_RNSR_1.10765	LOC_Os02g56070.1	72.0	protein|retrotransposon protein, putative, unclassified, expressed	EE592232	69.9	NEW_RNG139-F04 Rice mixture of leaf, root, panicle Oryza sativa Japonica Group cDNA, mRNA sequence	x				tr|Q9LIV8|Q9LIV8_ORYSJ	71.2	Similar to rice chromosome BAC genomics sequences OS=Oryza sativa subsp. japonica PE=4 SV=1
RNSR_1.10771.1_from_parent_RNSR_1.10771	LOC_Os10g27450.2	105	protein|tetrapyrrole methylase family protein, putative, expressed	CK041789	759	44499rsiceh_13280.y1 Oryza sativa cv. PA64s panicle ferile cDNA library Oryza sativa Indica Group cDNA 5', mRNA sequence	x	Q9FLQ7	51.2	Formin-like protein 20 OS=Arabidopsis thaliana GN=FH20 PE=2 SV=3
RNSR_1.10773.1_from_parent_RNSR_1.10773				CT847556	103	CT847556 Oryza sativa (indica cultivar-group) cv. Guang Lu Ai 4 Oryza sativa Indica Group cDNA clone OSIGCSN085A20, mRNA sequence	x
RNSR_1.10775.1_from_parent_RNSR_1.10775				CR288405	268	CR288405 Oryza sativa library (Han B) Oryza sativa cDNA clone y746c07p5, mRNA sequence	x
RNSR_1.10776.1_from_parent_RNSR_1.10776				CB669017	1421	OSJNEe01D05.r OSJNEe Oryza sativa Japonica Group cDNA clone OSJNEe01D05 3', mRNA sequence	x
RNSR_1.10778.1_from_parent_RNSR_1.10778				CI400811	54.0	CI400811 Oryza sativa (japonica cultivar-group) leaf of seedling irradiated with UVC [0.7 min ( 226.8J/m2)] Oryza sativa Japonica Group cDNA clone J05B3075H13M3 3', mRNA sequence	x
RNSR_1.10779.1_from_parent_RNSR_1.10779							x
RNSR_1.1078.1_from_parent_RNSR_1.1078							x
RNSR_1.10780.1_from_parent_RNSR_1.10780				CI358536	67.9	CI358536 Oryza sativa (japonica cultivar-group) flower Oryza sativa Japonica Group cDNA clone J02B3110C02M3 3', mRNA sequence	x
RNSR_1.10783.1_from_parent_RNSR_1.10783	LOC_Os01g65330.2	75.1	protein|expressed protein				x				tr|B9G5P9|B9G5P9_ORYSJ	295	Putative uncharacterized protein OS=Oryza sativa subsp. japonica GN=OsJ_31493 PE=4 SV=1
RNSR_1.10788.1_from_parent_RNSR_1.10788							x
RNSR_1.1079.1_from_parent_RNSR_1.1079				CA753415	168	00220001089.A12_01092213V5.scf CT9993 Oryza sativa cDNA clone 00220001089.A12_01092213V5.scf similar to No protein aligment, mRNA sequence	x
RNSR_1.10791.1_from_parent_RNSR_1.10791	LOC_Os02g58690.1	207	protein|retrotransposon protein, putative, unclassified	CT854538	438	CT854538 Oryza sativa (indica cultivar-group) cv. Guang Lu Ai 4 Oryza sativa Indica Group cDNA clone OSIGCRA224J17, mRNA sequence	x				tr|Q6ESB1|Q6ESB1_ORYSJ	199	Ulp1 protease-like protein OS=Oryza sativa subsp. japonica GN=OJ1282_E10.16 PE=4 SV=1
RNSR_1.10793.1_from_parent_RNSR_1.10793	LOC_Os09g15580.1	53.5	protein|expressed protein	CI774163	733	CI774163 Oryza sativa (japonica cultivar-group) root of seedling gamma-irradiated(45Gy), immid after irradiation Oryza sativa Japonica Group cDNA clone J10B0073J06T3 5', mRNA sequence	x	Q6ZS94	52.4	Putative uncharacterized protein C1orf229 OS=Homo sapiens GN=C1orf229 PE=2 SV=1
RNSR_1.10795.1_from_parent_RNSR_1.10795	LOC_Os08g01010.1	55.5	protein|hypothetical protein	CI737949	361	CI737949 Oryza sativa (japonica cultivar-group) 5 days after pollination pistil Oryza sativa Japonica Group cDNA clone J09B0012M05T3 5', mRNA sequence	x				tr|I1QF95|I1QF95_ORYGL	134	Uncharacterized protein (Fragment) OS=Oryza glaberrima PE=4 SV=1
RNSR_1.10797.1_from_parent_RNSR_1.10797	LOC_Os10g28660.1	381	protein|type I inositol-1,4,5-trisphosphate 5-phosphatase, putative, expressed	CT855836	793	CT855836 Oryza sativa (indica cultivar-group) cv. Guang Lu Ai 4 Oryza sativa Indica Group cDNA clone OSIGCFA238B18, mRNA sequence	x	Q9LR47	149	Type I inositol 1,4,5-trisphosphate 5-phosphatase CVP2 OS=Arabidopsis thaliana GN=CVP2 PE=1 SV=2
RNSR_1.10799.1_from_parent_RNSR_1.10799				CA761206	65.9	BR060003B10F04.ab1 IRRI clones Oryza sativa Indica Group cDNA clone BR060003B10F04.ab1 similar to No protein aligment, mRNA sequence	x
RNSR_1.108.1_from_parent_RNSR_1.108				CK085274	77.8	OsSM01005E11c Oryza sativa leaf cDNA library Oryza sativa cDNA clone OsSM01005E11, mRNA sequence	x
RNSR_1.1080.1_from_parent_RNSR_1.1080				JG458649	125	RRSH0SN01-F12 Rice roots non-inoculated with the diazotroph Herbaspirillum seropedicae strain SmR1 Oryza sativa Japonica Group cDNA 3', mRNA sequence	x
RNSR_1.10800.1_from_parent_RNSR_1.10800	LOC_Os12g31485.1	139	protein|retrotransposon protein, putative, unclassified, expressed	AU081546	733	AU081546 Rice callus Oryza sativa Japonica Group cDNA clone C0785_2Z, mRNA sequence	x				tr|I1QAE1|I1QAE1_ORYGL	164	Uncharacterized protein OS=Oryza glaberrima PE=4 SV=1
RNSR_1.10801.1_from_parent_RNSR_1.10801	LOC_Os10g28130.1	50.1	protein|MATH domain containing protein, expressed	CT844568	274	CT844568 Oryza sativa (indica cultivar-group) cv. Guang Lu Ai 4 Oryza sativa Indica Group cDNA clone CONTIG11818, mRNA sequence	x				tr|Q8S865|Q8S865_ORYSA	117	Putative uncharacterized protein OSJNBa0061K21.12 OS=Oryza sativa GN=OSJNBa0061K21.12 PE=4 SV=1
RNSR_1.10802.1_from_parent_RNSR_1.10802	LOC_Os12g13880.1	84.3	protein|retrotransposon protein, putative, unclassified, expressed	CK076672	204	82912rsicen_26725.y1 Oryza sativa cv. LYP9 booting whole plant cDNA library Oryza sativa Indica Group cDNA 5', mRNA sequence	x				tr|Q10PE2|Q10PE2_ORYSJ	84.7	Putative uncharacterized protein OS=Oryza sativa subsp. japonica GN=LOC_Os03g13440 PE=4 SV=1
RNSR_1.1081.1_from_parent_RNSR_1.1081				CT847660	1669	CT847660 Oryza sativa (indica cultivar-group) cv. Guang Lu Ai 4 Oryza sativa Indica Group cDNA clone OSIGCRA125K05, mRNA sequence	x				tr|B8A1I8|B8A1I8_MAIZE	63.9	Uncharacterized protein OS=Zea mays PE=4 SV=1
RNSR_1.10812.1_from_parent_RNSR_1.10812	LOC_Os10g28200.2	291	protein|NAD dependent epimerase/dehydratase family protein, putative, expressed	CT859879	1382	CT859879 Oryza sativa (indica cultivar-group) cv. Guang Lu Ai 4 Oryza sativa Indica Group cDNA clone OSIGCPI235J13, mRNA sequence	x	Q93VR3	257	GDP-mannose 3,5-epimerase OS=Arabidopsis thaliana GN=At5g28840 PE=1 SV=1
RNSR_1.10813.1_from_parent_RNSR_1.10813				HO088401	557	S92-T7promoter Subtracted cDNA library from Indica rice variety Suraksha Oryza sativa Indica Group cDNA, mRNA sequence	x
RNSR_1.10817.1_from_parent_RNSR_1.10817	LOC_Os10g25630.1	340	protein|no apical meristem protein, putative, expressed	CB664942	492	OSJNEd10P08.f OSJNEd Oryza sativa Japonica Group cDNA clone OSJNEd10P08 5', mRNA sequence	x	Q17RH7	70.5	Putative protein TPRXL OS=Homo sapiens GN=TPRXL PE=5 SV=2
RNSR_1.10819.1_from_parent_RNSR_1.10819	LOC_Os09g27530.1	62.8	protein|expressed protein	CI227079	628	CI227079 Oryza sativa (japonica cultivar-group) mixed callus (Normalized Library) and mixed shoot (Normalized Library) Oryza sativa Japonica Group cDNA clone 040-M079R-D03 3', mRNA sequence	x				tr|Q67UD4|Q67UD4_ORYSJ	62.8	Putative uncharacterized protein OJ1596_C06.26 OS=Oryza sativa subsp. japonica GN=OJ1596_C06.26 PE=4 SV=1
RNSR_1.1082.1_from_parent_RNSR_1.1082				CB634952	404	OSIIEb14N11.f OSIIEb Oryza sativa Indica Group cDNA clone OSIIEb14N11 5', mRNA sequence	x				tr|Q6K4U0|Q6K4U0_ORYSJ	62.0	Putative uncharacterized protein OSJNBa0010K08.37 OS=Oryza sativa subsp. japonica GN=OSJNBa0010K08.37 PE=4 SV=1
RNSR_1.10820.1_from_parent_RNSR_1.10820	LOC_Os03g32880.1	54.7	protein|retrotransposon protein, putative, unclassified	CB661201	412	OSJNEd03M04.r OSJNEd Oryza sativa Japonica Group cDNA clone OSJNEd03M04 3', mRNA sequence	x				tr|Q8S758|Q8S758_ORYSJ	60.5	Putative uncharacterized protein OSJNBb0081F12.10 OS=Oryza sativa subsp. japonica GN=OSJNBb0081F12.10 PE=4 SV=1
RNSR_1.10821.1_from_parent_RNSR_1.10821				CB660722	299	OSJNEd02M02.f OSJNEd Oryza sativa Japonica Group cDNA clone OSJNEd02M02 5', mRNA sequence	x
RNSR_1.10822.1_from_parent_RNSR_1.10822				CI763200	244	CI763200 Oryza sativa (japonica cultivar-group) 2 weeks seedlings root of seedling UVC irradiated (0.7min), 48hr after treatment Oryza sativa Japonica Group cDNA clone J10B0034L01T3 5', mRNA sequence	x				tr|B9G5R8|B9G5R8_ORYSJ	312	Putative uncharacterized protein OS=Oryza sativa subsp. japonica GN=OsJ_31535 PE=4 SV=1
RNSR_1.10823.1_from_parent_RNSR_1.10823	LOC_Os12g40670.1	90.1	protein|retrotransposon protein, putative, unclassified, expressed	CI550599	361	CI550599 Oryza sativa (japonica cultivar-group) root of seedling gamma-irradiated (9.5min), after 10hr Oryza sativa Japonica Group cDNA clone J10B0048H08M3 3', mRNA sequence	x				tr|Q01KT5|Q01KT5_ORYSA	100	OSIGBa0140A01.4 protein OS=Oryza sativa GN=OSIGBa0140A01.4 PE=4 SV=1
RNSR_1.10824.1_from_parent_RNSR_1.10824	LOC_Os09g40075.1	147	protein|retrotransposon protein, putative, Ty3-gypsy subclass	CF955176	749	40sice_464.z1 Oryza sativa cv. PA64s leaf cDNA library Oryza sativa Indica Group cDNA 5', mRNA sequence	x				tr|Q8S6C2|Q8S6C2_ORYSJ	145	Putative uncharacterized protein OJ1004_D04.2 OS=Oryza sativa subsp. japonica GN=OJ1004_D04.2 PE=4 SV=1
RNSR_1.10826.1_from_parent_RNSR_1.10826	LOC_Os10g15360.1	68.6	protein|retrotransposon protein, putative, unclassified	CB674687	172	OSJNEe09N21.f OSJNEe Oryza sativa Japonica Group cDNA clone OSJNEe09N21 5', mRNA sequence	x				tr|A3AA60|A3AA60_ORYSJ	90.1	Putative uncharacterized protein OS=Oryza sativa subsp. japonica GN=OsJ_07947 PE=4 SV=1
RNSR_1.10829.1_from_parent_RNSR_1.10829	LOC_Os12g08725.1	1061	protein|retrotransposon protein, putative, unclassified, expressed	CT862392	432	CT862392 Oryza sativa (indica cultivar-group) cv. Guang Lu Ai 4 Oryza sativa Indica Group cDNA clone OSIGCRA224M09, mRNA sequence	x	P08548	154	LINE-1 reverse transcriptase homolog OS=Nycticebus coucang PE=1 SV=1
RNSR_1.1083.1_from_parent_RNSR_1.1083	LOC_Os11g02778.1	205	protein|transposon protein, putative, unclassified, expressed	CK085119	609	OsSM01002E03c Oryza sativa leaf cDNA library Oryza sativa cDNA clone OsSM01002E03, mRNA sequence	x	A8MUU9	85.1	Putative uncharacterized protein ENSP00000383309 OS=Homo sapiens PE=5 SV=3
RNSR_1.10833.1_from_parent_RNSR_1.10833	LOC_Os11g08140.1	152	protein|retrotransposon protein, putative, Ty3-gypsy subclass	CB657727	155	OSJNEc13E12.f OSJNEc Oryza sativa Japonica Group cDNA clone OSJNEc13E12 5', mRNA sequence	x				tr|Q6YX18|Q6YX18_ORYSJ	174	Putative uncharacterized protein OJ1126_D10.6 OS=Oryza sativa subsp. japonica GN=OSJNBa0073J19.48 PE=4 SV=1
RNSR_1.10835.1_from_parent_RNSR_1.10835	LOC_Os12g18270.1	115	protein|retrotransposon protein, putative, unclassified	CI735999	216	CI735999 Oryza sativa (japonica cultivar-group) library (Kikuchi S) Oryza sativa Japonica Group cDNA clone J09B0003I10T3 5', mRNA sequence	x				tr|Q2QTW7|Q2QTW7_ORYSJ	115	Retrotransposon protein, putative, Ty3-gypsy subclass OS=Oryza sativa subsp. japonica GN=LOC_Os12g18270 PE=4 SV=1
RNSR_1.1084.1_from_parent_RNSR_1.1084	LOC_Os01g11740.1	192	protein|GDSL-like lipase/acylhydrolase, putative, expressed	CT852270	254	CT852270 Oryza sativa (indica cultivar-group) cv. Guang Lu Ai 4 Oryza sativa Indica Group cDNA clone OSIGCEA030P04, mRNA sequence	x	Q9FXJ1	73.2	GDSL esterase/lipase At1g28570 OS=Arabidopsis thaliana GN=At1g28570 PE=2 SV=1
RNSR_1.10845.1_from_parent_RNSR_1.10845				CB674687	69.9	OSJNEe09N21.f OSJNEe Oryza sativa Japonica Group cDNA clone OSJNEe09N21 5', mRNA sequence	x
RNSR_1.10846.1_from_parent_RNSR_1.10846	LOC_Os10g15360.1	62.8	protein|retrotransposon protein, putative, unclassified	CB676208	210	OSJNEe12F10.r OSJNEe Oryza sativa Japonica Group cDNA clone OSJNEe12F10 3', mRNA sequence	x				tr|Q33A43|Q33A43_ORYSJ	62.8	Retrotransposon protein, putative, unclassified OS=Oryza sativa subsp. japonica GN=LOC_Os10g15360 PE=4 SV=1
RNSR_1.10847.1_from_parent_RNSR_1.10847	LOC_Os02g33920.1	60.1	protein|transposon protein, putative, unclassified	CT861765	210	CT861765 Oryza sativa (indica cultivar-group) cv. Guang Lu Ai 4 Oryza sativa Indica Group cDNA clone OSIGCEA013B14, mRNA sequence	x				tr|I1P6G6|I1P6G6_ORYGL	60.8	Uncharacterized protein (Fragment) OS=Oryza glaberrima PE=4 SV=1
RNSR_1.10848.1_from_parent_RNSR_1.10848	LOC_Os12g43760.1	117	protein|transposon protein, putative, unclassified, expressed	CB660177	507	OSJNEd01L07.r OSJNEd Oryza sativa Japonica Group cDNA clone OSJNEd01L07 3', mRNA sequence	x				tr|Q2QLP5|Q2QLP5_ORYSJ	117	Transposon protein, putative, unclassified OS=Oryza sativa subsp. japonica GN=LOC_Os12g43760 PE=4 SV=1
RNSR_1.10849.1_from_parent_RNSR_1.10849	LOC_Os10g36430.1	108	protein|retrotransposon protein, putative, unclassified, expressed				x				tr|Q6EQ52|Q6EQ52_ORYSJ	137	Regulatory protein-like OS=Oryza sativa subsp. japonica GN=P0433B06.8 PE=4 SV=1
RNSR_1.10853.1_from_parent_RNSR_1.10853	LOC_Os10g28780.1	488	protein|MBTB35 - Bric-a-Brac, Tramtrack, Broad Complex BTB domain with Meprin and TRAF Homology MATH domain, expressed	CI282467	839	CI282467 Oryza sativa (japonica cultivar-group) supermix Oryza sativa Japonica Group cDNA clone 083-M143R-B11 3', mRNA sequence	x	Q9M8J9	207	BTB/POZ and MATH domain-containing protein 2 OS=Arabidopsis thaliana GN=BPM2 PE=1 SV=1
RNSR_1.10856.1_from_parent_RNSR_1.10856	LOC_Os12g37310.1	97.8	protein|retrotransposon protein, putative, Ty3-gypsy subclass, expressed	AU077425	276	AU077425 Rice callus Oryza sativa Japonica Group cDNA clone C11737_6Z, mRNA sequence	x				tr|Q7XHL1|Q7XHL1_ORYSJ	114	Epstein-Barr virus EBNA-1-like protein OS=Oryza sativa subsp. japonica GN=P0458H05.102 PE=4 SV=1
RNSR_1.10859.1_from_parent_RNSR_1.10859	LOC_Os10g36430.1	114	protein|retrotransposon protein, putative, unclassified, expressed				x				tr|Q6EQ52|Q6EQ52_ORYSJ	142	Regulatory protein-like OS=Oryza sativa subsp. japonica GN=P0433B06.8 PE=4 SV=1
RNSR_1.10862.1_from_parent_RNSR_1.10862	LOC_Os01g22860.1	52.8	protein|retrotransposon protein, putative, unclassified	CI269532	488	CI269532 Oryza sativa (japonica cultivar-group) supermix Oryza sativa Japonica Group cDNA clone 074-M122R-D07 3', mRNA sequence	x				tr|Q5QLY6|Q5QLY6_ORYSJ	65.9	Cell wall protein-like OS=Oryza sativa subsp. japonica GN=B1108H10.1 PE=4 SV=1
RNSR_1.10863.1_from_parent_RNSR_1.10863	LOC_Os12g35520.1	76.6	protein|retrotransposon protein, putative, Ty3-gypsy subclass	CT844256	293	CT844256 Oryza sativa (indica cultivar-group) cv. Guang Lu Ai 4 Oryza sativa Indica Group cDNA clone CONTIG5926, mRNA sequence	x				tr|Q8S851|Q8S851_ORYSJ	134	Putative uncharacterized protein OSJNBa0053D03.5 OS=Oryza sativa subsp. japonica GN=OSJNBa0053D03.5 PE=4 SV=1
RNSR_1.10864.1_from_parent_RNSR_1.10864	LOC_Os12g22340.1	117	protein|retrotransposon protein, putative, Ty3-gypsy subclass	CI750800	174	CI750800 Oryza sativa (japonica cultivar-group) library (Kikuchi S) Oryza sativa Japonica Group cDNA clone J09B0078E16T3 5', mRNA sequence	x				tr|Q5F1Z4|Q5F1Z4_ORYSJ	134	Putative uncharacterized protein B1642C07.9 OS=Oryza sativa subsp. japonica GN=B1642C07.9 PE=4 SV=1
RNSR_1.10866.1_from_parent_RNSR_1.10866	LOC_Os10g08560.1	65.9	protein|retrotransposon protein, putative, Ty3-gypsy subclass	CK085215	194	OsSM01004D12c Oryza sativa leaf cDNA library Oryza sativa cDNA clone OsSM01004D12, mRNA sequence	x				tr|Q7EZN8|Q7EZN8_ORYSJ	72.4	OJ1005_B10.14 protein OS=Oryza sativa subsp. japonica GN=OJ1005_B10.14 PE=4 SV=1
RNSR_1.10867.1_from_parent_RNSR_1.10867	LOC_Os02g14740.1	72.8	protein|expressed protein				x				tr|Q6ESU7|Q6ESU7_ORYSJ	72.8	Putative uncharacterized protein P0503B05.38 OS=Oryza sativa subsp. japonica GN=P0503B05.38 PE=4 SV=1
RNSR_1.10868.1_from_parent_RNSR_1.10868	LOC_Os07g17930.1	57.4	protein|retrotransposon protein, putative, unclassified, expressed	CI739832	153	CI739832 Oryza sativa (japonica cultivar-group) library (Kikuchi S) Oryza sativa Japonica Group cDNA clone J09B0022H22T3 5', mRNA sequence	x				tr|Q75GY6|Q75GY6_ORYSJ	90.5	Putative uncharacterized protein OSJNBa0034D21.6 OS=Oryza sativa subsp. japonica GN=OSJNBa0034D21.6 PE=4 SV=1
RNSR_1.10869.1_from_parent_RNSR_1.10869	LOC_Os05g33180.1	155	protein|hypothetical protein	GE329497	428	RGGMB155 Drought-stressed leaves at the stage of tillering by cDNA-AFLP analysis Oryza sativa cDNA clone RGGMB155 5', mRNA sequence	x				tr|Q84NU7|Q84NU7_ORYSJ	165	Putative uncharacterized protein OSJNBb0041J06.137 OS=Oryza sativa subsp. japonica GN=OSJNBb0041J06.137 PE=4 SV=1
RNSR_1.1087.1_from_parent_RNSR_1.1087	LOC_Os03g17110.1	85.1	protein|transposon protein, putative, CACTA, En/Spm sub-class, expressed	CI740166	163	CI740166 Oryza sativa (japonica cultivar-group) library (Kikuchi S) Oryza sativa Japonica Group cDNA clone J09B0024B09T3 5', mRNA sequence	x				tr|Q5QNE7|Q5QNE7_ORYSJ	179	Putative uncharacterized protein P0489G09.1 OS=Oryza sativa subsp. japonica GN=P0665D10.16 PE=4 SV=1
RNSR_1.10871.1_from_parent_RNSR_1.10871	LOC_Os12g37050.1	110	protein|retrotransposon protein, putative, unclassified, expressed	CF961211	184	10104siced_4475.z1 Oryza sativa cv. LYP9 trefoil whole plant cDNA library Oryza sativa Indica Group cDNA 5', mRNA sequence	x				tr|Q6YXT0|Q6YXT0_ORYSJ	136	Putative uncharacterized protein P0427G12.28 OS=Oryza sativa subsp. japonica GN=P0427G12.28 PE=4 SV=1
RNSR_1.10872.1_from_parent_RNSR_1.10872	LOC_Os06g01710.1	70.5	protein|expressed protein	CI536245	230	CI536245 Oryza sativa (japonica cultivar-group) 4 nuclei stage anther Oryza sativa Japonica Group cDNA clone J09B0092A22M3 3', mRNA sequence	x				tr|I1PYS6|I1PYS6_ORYGL	105	Uncharacterized protein OS=Oryza glaberrima PE=4 SV=1
RNSR_1.10873.1_from_parent_RNSR_1.10873				CA763015	91.7	BR060011B20A11.ab1 IRRI clones Oryza sativa Indica Group cDNA clone BR060011B20A11.ab1 similar to putative Mla1 [Sorghum bicolor], mRNA sequence	x				tr|I1PYS6|I1PYS6_ORYGL	170	Uncharacterized protein OS=Oryza glaberrima PE=4 SV=1
RNSR_1.10877.1_from_parent_RNSR_1.10877	LOC_Os10g29470.1	71.2	protein|dehydrogenase, putative, expressed	CI585470	611	CI585470 Oryza sativa (japonica cultivar-group) flower Oryza sativa Japonica Group cDNA clone J02B3003B20T3 5', mRNA sequence	x	Q337Y2	71.2	Probable cinnamyl alcohol dehydrogenase 3 OS=Oryza sativa subsp. japonica GN=CAD3 PE=2 SV=1
RNSR_1.10879.1_from_parent_RNSR_1.10879							x
RNSR_1.10884.1_from_parent_RNSR_1.10884				BX928395	167	BX928395 Oryza sativa library (Han B) Oryza sativa cDNA clone y683f02p3, mRNA sequence	x				tr|D7SL68|D7SL68_VITVI	76.6	Putative uncharacterized protein OS=Vitis vinifera GN=VIT_06s0004g01940 PE=4 SV=1
RNSR_1.10885.1_from_parent_RNSR_1.10885	LOC_Os10g29880.1	197	protein|expressed protein	AU063134	54.0	AU063134 Rice callus Oryza sativa Japonica Group cDNA clone C53087_2A, mRNA sequence	x	Q6MWG9	66.6	Formin-like protein 18 OS=Oryza sativa subsp. japonica GN=FH18 PE=2 SV=1
RNSR_1.10890.1_from_parent_RNSR_1.10890							x
RNSR_1.10894.1_from_parent_RNSR_1.10894				CB660176	65.9	OSJNEd01L07.f OSJNEd Oryza sativa Japonica Group cDNA clone OSJNEd01L07 5', mRNA sequence	x
RNSR_1.10895.1_from_parent_RNSR_1.10895	LOC_Os10g29750.1	55.5	protein|MBTB56 - Bric-a-Brac, Tramtrack, Broad Complex BTB domain with Meprin and TRAF Homology MATH domain, expressed	AU068953	143	AU068953 Rice callus Oryza sativa Japonica Group cDNA clone C51149_13A, mRNA sequence	x				tr|Q337W6|Q337W6_ORYSJ	59.3	BTB/POZ domain containing protein OS=Oryza sativa subsp. japonica GN=LOC_Os10g29750 PE=2 SV=2
RNSR_1.10896.1_from_parent_RNSR_1.10896				CI738753	107	CI738753 Oryza sativa (japonica cultivar-group) library (Kikuchi S) Oryza sativa Japonica Group cDNA clone J09B0016F10T3 5', mRNA sequence	x
RNSR_1.10897.1_from_parent_RNSR_1.10897	LOC_Os04g08776.1	85.5	protein|retrotransposon protein, putative, Ty3-gypsy subclass, expressed	CI144545	135	CI144545 Oryza sativa (japonica cultivar-group) mixed shoot (Normalized Library) Oryza sativa Japonica Group cDNA clone 028-M057R-E12 3', mRNA sequence	x				tr|C8TFC5|C8TFC5_ORYSI	103	Putative uncharacterized protein K0116D04.31 OS=Oryza sativa subsp. indica GN=K0116D04.31 PE=4 SV=1
RNSR_1.10898.1_from_parent_RNSR_1.10898	LOC_Os12g31580.1	89.7	protein|retrotransposon protein, putative, Ty3-gypsy subclass, expressed	CI556171	119	CI556171 Oryza sativa (japonica cultivar-group) root of seedling 2ppm BAP(benzyl amino purine) Oryza sativa Japonica Group cDNA clone J10B0067D07M3 3', mRNA sequence	x				tr|Q688R7|Q688R7_ORYSJ	143	Putative uncharacterized protein OSJNBa0056I11.2 OS=Oryza sativa subsp. japonica GN=OSJNBa0056I11.2 PE=4 SV=1
RNSR_1.10899.1_from_parent_RNSR_1.10899	LOC_Os10g01090.1	102	protein|retrotransposon protein, putative, Ty3-gypsy subclass	CB627407	107	OSIIEb02F15.r OSIIEb Oryza sativa Indica Group cDNA clone OSIIEb02F15 3', mRNA sequence	x				tr|Q6YWE4|Q6YWE4_ORYSJ	124	Putative uncharacterized protein OSJNBb0042G06.25 OS=Oryza sativa subsp. japonica GN=OSJNBb0042G06.25 PE=4 SV=1
RNSR_1.109.1_from_parent_RNSR_1.109				EG709740	464	Os5MPREST1424 Rice young panicles Oryza sativa Japonica Group cDNA clone 5MPR-E3H11SA, mRNA sequence	x
RNSR_1.10900.1_from_parent_RNSR_1.10900	LOC_Os04g08776.1	155	protein|retrotransposon protein, putative, Ty3-gypsy subclass, expressed	CI144545	278	CI144545 Oryza sativa (japonica cultivar-group) mixed shoot (Normalized Library) Oryza sativa Japonica Group cDNA clone 028-M057R-E12 3', mRNA sequence	x	P13983	54.7	Extensin OS=Nicotiana tabacum GN=HRGPNT3 PE=2 SV=1
RNSR_1.10901.1_from_parent_RNSR_1.10901	LOC_Os03g32930.1	89.0	protein|retrotransposon protein, putative, Ty3-gypsy subclass, expressed	CI556171	105	CI556171 Oryza sativa (japonica cultivar-group) root of seedling 2ppm BAP(benzyl amino purine) Oryza sativa Japonica Group cDNA clone J10B0067D07M3 3', mRNA sequence	x				tr|Q688R7|Q688R7_ORYSJ	107	Putative uncharacterized protein OSJNBa0056I11.2 OS=Oryza sativa subsp. japonica GN=OSJNBa0056I11.2 PE=4 SV=1
RNSR_1.10902.1_from_parent_RNSR_1.10902	LOC_Os09g15880.1	64.3	protein|retrotransposon protein, putative, Ty3-gypsy subclass, expressed	CI543163	408	CI543163 Oryza sativa (japonica cultivar-group) root of seedling 2ppm NAA(naphthalene acetic acid) Oryza sativa Japonica Group cDNA clone J10B0023L14M3 3', mRNA sequence	x				tr|Q6K2N3|Q6K2N3_ORYSJ	64.3	Putative uncharacterized protein P0706E03.22 OS=Oryza sativa subsp. japonica GN=P0706E03.22 PE=4 SV=1
RNSR_1.10903.1_from_parent_RNSR_1.10903	LOC_Os11g17220.1	79.0	protein|retrotransposon protein, putative, Ty3-gypsy subclass, expressed	CI738277	444	CI738277 Oryza sativa (japonica cultivar-group) library (Kikuchi S) Oryza sativa Japonica Group cDNA clone J09B0014D15T3 5', mRNA sequence	x				tr|Q8W3A8|Q8W3A8_ORYSJ	87.8	Pr1-like protein OS=Oryza sativa subsp. japonica GN=OSJNBa0013O08.13 PE=4 SV=1
RNSR_1.10904.1_from_parent_RNSR_1.10904	LOC_Os02g30430.1	72.8	protein|retrotransposon, putative, centromere-specific, expressed	CI556171	91.7	CI556171 Oryza sativa (japonica cultivar-group) root of seedling 2ppm BAP(benzyl amino purine) Oryza sativa Japonica Group cDNA clone J10B0067D07M3 3', mRNA sequence	x				tr|Q5ZCA0|Q5ZCA0_ORYSJ	84.7	Putative uncharacterized protein B1329D01.19 OS=Oryza sativa subsp. japonica GN=P0043B10.5 PE=4 SV=1
RNSR_1.10905.1_from_parent_RNSR_1.10905	LOC_Os05g08720.1	174	protein|retrotransposon protein, putative, unclassified, expressed	CB623129	381	OSIIEa10K10.f OSIIEa Oryza sativa Indica Group cDNA clone OSIIEa10K10 5', mRNA sequence	x	P0C2F6	66.2	Putative ribonuclease H protein At1g65750 OS=Arabidopsis thaliana GN=At1g65750 PE=3 SV=1
RNSR_1.10906.1_from_parent_RNSR_1.10906	LOC_Os04g08776.1	178	protein|retrotransposon protein, putative, Ty3-gypsy subclass, expressed	CI144545	210	CI144545 Oryza sativa (japonica cultivar-group) mixed shoot (Normalized Library) Oryza sativa Japonica Group cDNA clone 028-M057R-E12 3', mRNA sequence	x	Q9FPQ6	65.5	Vegetative cell wall protein gp1 OS=Chlamydomonas reinhardtii GN=GP1 PE=2 SV=1
RNSR_1.10907.1_from_parent_RNSR_1.10907				CI201966	200	CI201966 Oryza sativa (japonica cultivar-group) Panicles mixture of one, two, three weeks after flowering and root of seedlings Oryza sativa Japonica Group cDNA clone 037-M044R-C06 3', mRNA sequence	x				tr|I1Q5X2|I1Q5X2_ORYGL	75.1	Uncharacterized protein (Fragment) OS=Oryza glaberrima PE=4 SV=1
RNSR_1.10908.1_from_parent_RNSR_1.10908				CR284509	486	CR284509 Oryza sativa library (Han B) Oryza sativa cDNA clone y757e07p5, mRNA sequence	x
RNSR_1.10911.1_from_parent_RNSR_1.10911	LOC_Os08g13800.1	62.8	protein|NB-ARC domain containing protein, expressed	CB658190	527	OSJNEc14A16.r OSJNEc Oryza sativa Japonica Group cDNA clone OSJNEc14A16 3', mRNA sequence	x				tr|G7Y3S0|G7Y3S0_CLOSI	80.5	Uncharacterized protein OS=Clonorchis sinensis GN=CLF_100574 PE=4 SV=1
RNSR_1.10913.1_from_parent_RNSR_1.10913				CK033190	52.0	36237rsiceg_5811.y1 Oryza sativa cv. 93-11 tillering whole plant cDNA library Oryza sativa cDNA 5', mRNA sequence	x				tr|Q5Z4Z0|Q5Z4Z0_ORYSJ	81.3	Putative uncharacterized protein P0414E10.24 OS=Oryza sativa subsp. japonica GN=P0414E10.24 PE=4 SV=1
RNSR_1.10914.1_from_parent_RNSR_1.10914	LOC_Os10g21430.1	101	protein|retrotransposon protein, putative, Ty3-gypsy subclass	CI317351	650	CI317351 Oryza sativa (japonica cultivar-group) shoot Oryza sativa Japonica Group cDNA clone J01B3038M23M3 3', mRNA sequence	x				tr|Q339G2|Q339G2_ORYSJ	101	Retrotransposon protein, putative, Ty3-gypsy subclass OS=Oryza sativa subsp. japonica GN=LOC_Os10g21430 PE=4 SV=1
RNSR_1.10916.1_from_parent_RNSR_1.10916	LOC_Os04g06360.1	194	protein|retrotransposon protein, putative, Ty3-gypsy subclass, expressed	CB632424	410	OSIIEb10K11.f OSIIEb Oryza sativa Indica Group cDNA clone OSIIEb10K11 5', mRNA sequence	x				tr|Q7XLS5|Q7XLS5_ORYSJ	194	OSJNBa0057M08.11 protein OS=Oryza sativa subsp. japonica GN=OSJNBa0057M08.11 PE=4 SV=3
RNSR_1.10917.1_from_parent_RNSR_1.10917	LOC_Os01g47870.1	85.5	protein|retrotransposon protein, putative, unclassified, expressed	CI773505	256	CI773505 Oryza sativa (japonica cultivar-group) library (Kikuchi S) Oryza sativa Japonica Group cDNA clone J10B0071G03T3 5', mRNA sequence	x				tr|Q69IX9|Q69IX9_ORYSJ	86.7	Putative uncharacterized protein B1052H09.119 OS=Oryza sativa subsp. japonica GN=B1052H09.119 PE=4 SV=1
RNSR_1.10919.1_from_parent_RNSR_1.10919				CT857203	248	CT857203 Oryza sativa (indica cultivar-group) cv. Guang Lu Ai 4 Oryza sativa Indica Group cDNA clone OSIGCPI030N03, mRNA sequence	x
RNSR_1.10923.1_from_parent_RNSR_1.10923	LOC_Os04g20290.1	53.9	protein|retrotransposon protein, putative, unclassified, expressed	CI745030	188	CI745030 Oryza sativa (japonica cultivar-group) library (Kikuchi S) Oryza sativa Japonica Group cDNA clone J09B0049I19T3 5', mRNA sequence	x				tr|I1PC32|I1PC32_ORYGL	75.9	Uncharacterized protein OS=Oryza glaberrima PE=4 SV=1
RNSR_1.10926.1_from_parent_RNSR_1.10926	LOC_Os06g15500.1	68.9	protein|retrotransposon protein, putative, unclassified, expressed	CI535919	232	CI535919 Oryza sativa (japonica cultivar-group) library (Kikuchi S) Oryza sativa Japonica Group cDNA clone J09B0090H13M3 3', mRNA sequence	x				tr|Q8LNG4|Q8LNG4_ORYSJ	81.6	Putative uncharacterized protein OSJNBa0078O01.23 OS=Oryza sativa subsp. japonica GN=OSJNBa0078O01.23 PE=4 SV=1
RNSR_1.10927.1_from_parent_RNSR_1.10927				CI316659	291	CI316659 Oryza sativa (japonica cultivar-group) shoot Oryza sativa Japonica Group cDNA clone J01B3035H08M3 3', mRNA sequence	x
RNSR_1.10928.1_from_parent_RNSR_1.10928	LOC_Os01g26340.1	51.2	protein|dirigent, putative	CB626638	135	OSIIEb01A12.f OSIIEb Oryza sativa Indica Group cDNA clone OSIIEb01A12 5', mRNA sequence	x				tr|B9EWR4|B9EWR4_ORYSJ	50.8	Uncharacterized protein OS=Oryza sativa subsp. japonica GN=OsJ_01771 PE=4 SV=1
RNSR_1.10930.1_from_parent_RNSR_1.10930				CT854479	218	CT854479 Oryza sativa (indica cultivar-group) cv. Guang Lu Ai 4 Oryza sativa Indica Group cDNA clone OSIGCRN135O11, mRNA sequence	x
RNSR_1.10934.1_from_parent_RNSR_1.10934	LOC_Os03g34290.1	105	protein|retrotransposon protein, putative, Ty3-gypsy subclass, expressed	CI737416	159	CI737416 Oryza sativa (japonica cultivar-group) library (Kikuchi S) Oryza sativa Japonica Group cDNA clone J09B0010D20T3 5', mRNA sequence	x				tr|Q10IH1|Q10IH1_ORYSJ	105	Retrotransposon protein, putative, Ty3-gypsy subclass OS=Oryza sativa subsp. japonica GN=LOC_Os03g34290 PE=4 SV=1
RNSR_1.10937.1_from_parent_RNSR_1.10937	LOC_Os06g31570.1	146	protein|retrotransposon protein, putative, unclassified, expressed	CB632424	509	OSIIEb10K11.f OSIIEb Oryza sativa Indica Group cDNA clone OSIIEb10K11 5', mRNA sequence	x				tr|Q5Z444|Q5Z444_ORYSJ	158	Putative uncharacterized protein OSJNBa0061G23.31 OS=Oryza sativa subsp. japonica GN=OSJNBa0061G23.31 PE=4 SV=1
RNSR_1.10938.1_from_parent_RNSR_1.10938	LOC_Os10g21430.1	87.4	protein|retrotransposon protein, putative, Ty3-gypsy subclass	CI317351	456	CI317351 Oryza sativa (japonica cultivar-group) shoot Oryza sativa Japonica Group cDNA clone J01B3038M23M3 3', mRNA sequence	x				tr|Q339G2|Q339G2_ORYSJ	87.4	Retrotransposon protein, putative, Ty3-gypsy subclass OS=Oryza sativa subsp. japonica GN=LOC_Os10g21430 PE=4 SV=1
RNSR_1.10939.1_from_parent_RNSR_1.10939	LOC_Os10g31070.1	97.8	protein|expressed protein	CB674584	325	OSJNEe09L05.r OSJNEe Oryza sativa Japonica Group cDNA clone OSJNEe09L05 3', mRNA sequence	x	Q9SN46	52.0	Leucine-rich repeat extensin-like protein 5 OS=Arabidopsis thaliana GN=LRX5 PE=2 SV=2
RNSR_1.10940.1_from_parent_RNSR_1.10940				CI258839	280	CI258839 Oryza sativa (japonica cultivar-group) same as Lib 23(supermix) Oryza sativa Japonica Group cDNA clone 045-M046R-G01 3', mRNA sequence	x				tr|I1PU56|I1PU56_ORYGL	82.4	Uncharacterized protein OS=Oryza glaberrima PE=4 SV=1
RNSR_1.10941.1_from_parent_RNSR_1.10941	LOC_Os01g32520.1	53.1	protein|expressed protein	JG457746	200	RRCH7SN13-C10 Rice roots inoculated with the diazotroph Herbaspirillum seropedicae strain SmR1 Oryza sativa Japonica Group cDNA 3', mRNA sequence	x				tr|I1NNH3|I1NNH3_ORYGL	59.3	Uncharacterized protein OS=Oryza glaberrima PE=4 SV=1
RNSR_1.10942.1_from_parent_RNSR_1.10942	LOC_Os09g16995.1	52.0	protein|transposon protein, putative, CACTA, En/Spm sub-class, expressed	CI172783	234	CI172783 Oryza sativa (japonica cultivar-group) supermix Oryza sativa Japonica Group cDNA clone 033-M065R-H12 3', mRNA sequence	x	P33479	52.4	Major viral transcription factor ICP4 homolog OS=Suid herpesvirus 1 (strain Kaplan) GN=IE PE=3 SV=1
RNSR_1.10943.1_from_parent_RNSR_1.10943				CI148384	73.8	CI148384 Oryza sativa (japonica cultivar-group) mixed shoot (Normalized Library) Oryza sativa Japonica Group cDNA clone 028-M123R-B06 3', mRNA sequence	x
RNSR_1.10945.1_from_parent_RNSR_1.10945	LOC_Os07g11070.1	73.6	protein|DUF630/DUF632 domains containing protein, putative, expressed	CI148384	206	CI148384 Oryza sativa (japonica cultivar-group) mixed shoot (Normalized Library) Oryza sativa Japonica Group cDNA clone 028-M123R-B06 3', mRNA sequence	x	Q84ZL0	63.2	Formin-like protein 5 OS=Oryza sativa subsp. japonica GN=FH5 PE=2 SV=2
RNSR_1.10946.1_from_parent_RNSR_1.10946							x
RNSR_1.10949.1_from_parent_RNSR_1.10949	LOC_Os02g46200.1	50.4	protein|transposon protein, putative, unclassified, expressed	AU030781	1187	AU030781 Rice cDNA from immature leaf including apical meristem Oryza sativa Japonica Group cDNA clone E60228_2Z, mRNA sequence	x				tr|Q8H321|Q8H321_ORYSJ	62.4	Putative uncharacterized protein OSJNBa0077M12.126 OS=Oryza sativa subsp. japonica GN=OSJNBa0077M12.126 PE=4 SV=1
RNSR_1.10954.1_from_parent_RNSR_1.10954							x
RNSR_1.10955.1_from_parent_RNSR_1.10955				FG948131	276	MA_93-11_05026 Mature embryo cDNA Library of 93-11 Oryza sativa Indica Group cDNA 5', mRNA sequence	x
RNSR_1.10957.1_from_parent_RNSR_1.10957				CI534915	105	CI534915 Oryza sativa (japonica cultivar-group) 5 days after pollination pistil Oryza sativa Japonica Group cDNA clone J09B0085H13M3 3', mRNA sequence	x				tr|Q5NAR6|Q5NAR6_ORYSJ	77.8	Putative uncharacterized protein P0462H08.35 OS=Oryza sativa subsp. japonica GN=P0699D11.3 PE=4 SV=1
RNSR_1.10958.1_from_parent_RNSR_1.10958	LOC_Os05g10520.1	114	protein|retrotransposon protein, putative, unclassified, expressed	JG458928	458	RRSH0SN15-A01 Rice roots non-inoculated with the diazotroph Herbaspirillum seropedicae strain SmR1 Oryza sativa Japonica Group cDNA 3', mRNA sequence	x	Q8MI06	50.4	Twist-related protein 1 OS=Gorilla gorilla gorilla GN=TWIST1 PE=3 SV=1
RNSR_1.10959.1_from_parent_RNSR_1.10959	LOC_Os12g18680.1	107	protein|retrotransposon protein, putative, unclassified	CI556232	698	CI556232 Oryza sativa (japonica cultivar-group) root of seedling 6ppm CdCl2 for 3 days Oryza sativa Japonica Group cDNA clone J10B0067G03M3 3', mRNA sequence	x				tr|Q8S5Q5|Q8S5Q5_ORYSJ	202	Putative uncharacterized protein OSJNBb0058B20.8 OS=Oryza sativa subsp. japonica GN=OSJNBb0058B20.8 PE=4 SV=1
RNSR_1.10960.1_from_parent_RNSR_1.10960				CI117240	111	CI117240 Oryza sativa (japonica cultivar-group) supermix Oryza sativa Japonica Group cDNA clone 023-M061R-B01 3', mRNA sequence	x				tr|Q6ATG8|Q6ATG8_ORYSJ	62.8	Putative uncharacterized protein OSJNBa0093E24.14 OS=Oryza sativa subsp. japonica GN=OSJNBa0093E24.14 PE=4 SV=1
RNSR_1.10961.1_from_parent_RNSR_1.10961				CB648478	91.7	OSJNEb11O01.f OSJNEb Oryza sativa Japonica Group cDNA clone OSJNEb11O01 5', mRNA sequence	x
RNSR_1.10965.1_from_parent_RNSR_1.10965	LOC_Os07g23100.1	76.3	protein|expressed protein	CK077950	285	82447rsicen_25315.y1 Oryza sativa cv. LYP9 booting whole plant cDNA library Oryza sativa Indica Group cDNA 5', mRNA sequence	x				tr|Q8H369|Q8H369_ORYSJ	76.3	Putative uncharacterized protein OSJNBa0077F02.112 OS=Oryza sativa subsp. japonica GN=OSJNBa0077F02.112 PE=4 SV=1
RNSR_1.10973.1_from_parent_RNSR_1.10973	LOC_Os07g10180.1	58.9	protein|expressed protein	AU075392	357	AU075392 Rice panicle at flowering stage Oryza sativa Japonica Group cDNA clone E2949_4Z, mRNA sequence	x				tr|B8BH52|B8BH52_ORYSI	115	Putative uncharacterized protein OS=Oryza sativa subsp. indica GN=OsI_33794 PE=4 SV=1
RNSR_1.10974.1_from_parent_RNSR_1.10974				CI532154	115	CI532154 Oryza sativa (japonica cultivar-group) 1 day after pollination pistil Oryza sativa Japonica Group cDNA clone J09B0073D04M3 3', mRNA sequence	x
RNSR_1.10976.1_from_parent_RNSR_1.10976				CI544926	93.7	CI544926 Oryza sativa (japonica cultivar-group) root of seedling gamma-irradiated (4min), after 6hr Oryza sativa Japonica Group cDNA clone J10B0029I09M3 3', mRNA sequence	x
RNSR_1.10977.1_from_parent_RNSR_1.10977				BX928793	174	BX928793 Oryza sativa library (Han B) Oryza sativa cDNA clone y800f07p5, mRNA sequence	x				tr|I1PU56|I1PU56_ORYGL	75.9	Uncharacterized protein OS=Oryza glaberrima PE=4 SV=1
RNSR_1.10978.1_from_parent_RNSR_1.10978				AU075687	83.8	AU075687 Rice panicle at ripening stage Oryza sativa Japonica Group cDNA clone E11335_4Z, mRNA sequence	x
RNSR_1.1098.1_from_parent_RNSR_1.1098	LOC_Os01g49090.1	374	protein|retrotransposon protein, putative, unclassified, expressed	CI775983	480	CI775983 Oryza sativa (japonica cultivar-group) library (Kikuchi S) Oryza sativa Japonica Group cDNA clone J10B0080I04T3 5', mRNA sequence	x	Q9FPQ6	79.3	Vegetative cell wall protein gp1 OS=Chlamydomonas reinhardtii GN=GP1 PE=2 SV=1
RNSR_1.10980.1_from_parent_RNSR_1.10980				CI763200	244	CI763200 Oryza sativa (japonica cultivar-group) 2 weeks seedlings root of seedling UVC irradiated (0.7min), 48hr after treatment Oryza sativa Japonica Group cDNA clone J10B0034L01T3 5', mRNA sequence	x
RNSR_1.10987.1_from_parent_RNSR_1.10987	LOC_Os10g29000.1	57.8	protein|transposon protein, putative, CACTA, En/Spm sub-class	CI742302	153	CI742302 Oryza sativa (japonica cultivar-group) library (Kikuchi S) Oryza sativa Japonica Group cDNA clone J09B0034N14T3 5', mRNA sequence	x	Q06666	54.3	Octapeptide-repeat protein T2 OS=Mus musculus GN=Srst PE=2 SV=1
RNSR_1.10988.1_from_parent_RNSR_1.10988				CI404924	226	CI404924 Oryza sativa (japonica cultivar-group) leaf of seedling gamma-irradiated(45Gy), immid after irradiation Oryza sativa Japonica Group cDNA clone J06B5016L10M3 3', mRNA sequence	x				tr|I1QVU6|I1QVU6_ORYGL	67.0	Uncharacterized protein OS=Oryza glaberrima PE=3 SV=1
RNSR_1.10989.1_from_parent_RNSR_1.10989	LOC_Os10g31750.1	81.6	protein|hypothetical protein	CB656804	309	OSJNEc11I23.r OSJNEc Oryza sativa Japonica Group cDNA clone OSJNEc11I23 3', mRNA sequence	x				tr|Q7XDR1|Q7XDR1_ORYSJ	81.6	Putative uncharacterized protein OS=Oryza sativa subsp. japonica GN=LOC_Os10g31750 PE=4 SV=1
RNSR_1.10990.1_from_parent_RNSR_1.10990	LOC_Os08g11200.1	128	protein|retrotransposon protein, putative, unclassified, expressed	CI752289	325	CI752289 Oryza sativa (japonica cultivar-group) library (Kikuchi S) Oryza sativa Japonica Group cDNA clone J09B0084K08T3 5', mRNA sequence	x				tr|Q10EY5|Q10EY5_ORYSJ	104	Transposon protein, putative, unclassified OS=Oryza sativa subsp. japonica GN=LOC_Os03g48364 PE=4 SV=1
RNSR_1.10990.2_from_parent_RNSR_1.10990	LOC_Os08g11200.1	128	protein|retrotransposon protein, putative, unclassified, expressed	CI752289	325	CI752289 Oryza sativa (japonica cultivar-group) library (Kikuchi S) Oryza sativa Japonica Group cDNA clone J09B0084K08T3 5', mRNA sequence	x				tr|Q10EY5|Q10EY5_ORYSJ	104	Transposon protein, putative, unclassified OS=Oryza sativa subsp. japonica GN=LOC_Os03g48364 PE=4 SV=1
RNSR_1.10991.1_from_parent_RNSR_1.10991	LOC_Os02g25130.1	142	protein|retrotransposon protein, putative, Ty1-copia subclass, expressed	CA765346	615	AF53-Rpf_07_C10_T7_041.ab1 IRRI Drought Stress Panicle Library Oryza sativa Indica Group cDNA clone C0002362 5' similar to unknown, mRNA sequence	x				tr|Q6Z2W8|Q6Z2W8_ORYSJ	167	Putative uncharacterized protein OJ1679_B08.24 OS=Oryza sativa subsp. japonica GN=OJ1679_B08.24 PE=4 SV=1
RNSR_1.10992.1_from_parent_RNSR_1.10992	LOC_Os07g06910.1	70.1	protein|retrotransposon protein, putative, Ty1-copia subclass, expressed	CX115110	500	EI095I15 A normalized whole-life-cycle cDNA library of rice Oryza sativa Indica Group cDNA clone EI095I15 5', mRNA sequence	x				tr|Q69KI9|Q69KI9_ORYSJ	74.7	Putative uncharacterized protein OSJNBb0027A16.26 OS=Oryza sativa subsp. japonica GN=OSJNBb0027A16.26 PE=4 SV=1
RNSR_1.10995.1_from_parent_RNSR_1.10995				CI737932	121	CI737932 Oryza sativa (japonica cultivar-group) library (Kikuchi S) Oryza sativa Japonica Group cDNA clone J09B0012K19T3 5', mRNA sequence	x
RNSR_1.10997.1_from_parent_RNSR_1.10997	LOC_Os03g43540.1	63.2	protein|expressed protein	CR285589	54.0	CR285589 Oryza sativa library (Han B) Oryza sativa cDNA clone p763e09p3, mRNA sequence	x				tr|A3AKP2|A3AKP2_ORYSJ	87.8	Putative uncharacterized protein OS=Oryza sativa subsp. japonica GN=OsJ_11835 PE=4 SV=1
RNSR_1.10998.1_from_parent_RNSR_1.10998	LOC_Os04g24290.1	77.0	protein|wall-associated receptor kinase 3 precursor, putative, expressed	CK008195	182	30495rsicef_9511.y1 Oryza sativa cv. PA64s panicle sterile cDNA library Oryza sativa Indica Group cDNA 5', mRNA sequence	x				tr|Q5VP93|Q5VP93_ORYSJ	95.9	Putative uncharacterized protein P0498C03.31 OS=Oryza sativa subsp. japonica GN=P0498C03.31 PE=4 SV=1
RNSR_1.11.1_from_parent_RNSR_1.11				CI536245	208	CI536245 Oryza sativa (japonica cultivar-group) 4 nuclei stage anther Oryza sativa Japonica Group cDNA clone J09B0092A22M3 3', mRNA sequence	x
RNSR_1.110.1_from_parent_RNSR_1.110	LOC_Os06g46050.1	105	protein|expressed protein	EG713702	468	Os6CPREST1578 6cm rice panicles Oryza sativa Japonica Group cDNA clone 6CPR-I2E03S, mRNA sequence	x	Q9FPQ6	92.0	Vegetative cell wall protein gp1 OS=Chlamydomonas reinhardtii GN=GP1 PE=2 SV=1
RNSR_1.11000.1_from_parent_RNSR_1.11000	LOC_Os01g49630.1	53.1	protein|proteophosphoglycan ppg4, putative, expressed	CF303023	369	ABF1--01-B24.g1 ABF3-overexpressing transgenic rice lambda phage cDNA library (ABF1) Oryza sativa Japonica Group cDNA clone ABF1--01-B24, mRNA sequence	x				tr|Q5N7S3|Q5N7S3_ORYSJ	53.1	Putative uncharacterized protein P0034C09.11 OS=Oryza sativa subsp. japonica GN=P0034C09.11 PE=4 SV=1
RNSR_1.11002.1_from_parent_RNSR_1.11002	LOC_Os10g30840.1	250	protein|AP2 domain containing protein, expressed	CF324533	480	HDN--06-M16.g1 OsHDAC1-overexpressing transgenic rice lambda phage cDNA library II (HDN) Oryza sativa Japonica Group cDNA clone HDN--06-M16, mRNA sequence	x	Q9LSX0	136	Ethylene-responsive transcription factor ERF096 OS=Arabidopsis thaliana GN=ERF096 PE=2 SV=1
RNSR_1.11006.1_from_parent_RNSR_1.11006				CI751748	113	CI751748 Oryza sativa (japonica cultivar-group) library (Kikuchi S) Oryza sativa Japonica Group cDNA clone J09B0082H24T3 5', mRNA sequence	x
RNSR_1.11007.1_from_parent_RNSR_1.11007	LOC_Os10g30900.1	73.6	protein|hypothetical protein	CI748897	220	CI748897 Oryza sativa (japonica cultivar-group) library (Kikuchi S) Oryza sativa Japonica Group cDNA clone J09B0068C09T3 5', mRNA sequence	x				tr|Q337S1|Q337S1_ORYSJ	147	Putative uncharacterized protein OS=Oryza sativa subsp. japonica GN=LOC_Os10g30900 PE=4 SV=1
RNSR_1.11008.1_from_parent_RNSR_1.11008							x
RNSR_1.11011.1_from_parent_RNSR_1.11011	LOC_Os06g22840.1	78.2	protein|retrotransposon protein, putative, unclassified	CB637008	121	OSJNEa03B15.f OSJNEa Oryza sativa Japonica Group cDNA clone OSJNEa03B15 5', mRNA sequence	x				tr|Q109A5|Q109A5_ORYSJ	70.5	Putative uncharacterized protein OS=Oryza sativa subsp. japonica GN=LOC_Os10g39934 PE=4 SV=1
RNSR_1.11011.2_from_parent_RNSR_1.11011	LOC_Os11g19360.1	72.8	protein|transposon protein, putative, Mutator sub-class, expressed	CI745744	58.0	CI745744 Oryza sativa (japonica cultivar-group) library (Kikuchi S) Oryza sativa Japonica Group cDNA clone J09B0052K07T3 5', mRNA sequence	x				tr|Q53P38|Q53P38_ORYSJ	72.8	Transposon protein, putative, Mutator sub-class OS=Oryza sativa subsp. japonica GN=LOC_Os11g19360 PE=4 SV=1
RNSR_1.11012.1_from_parent_RNSR_1.11012	LOC_Os10g26410.1	150	protein|bHLH family protein, putative, expressed	CX115270	1070	EI098C17 A normalized whole-life-cycle cDNA library of rice Oryza sativa Indica Group cDNA clone EI098C17 5', mRNA sequence	x	Q9CA64	70.1	Transcription factor bHLH135 OS=Arabidopsis thaliana GN=BHLH135 PE=1 SV=1
RNSR_1.11014.1_from_parent_RNSR_1.11014	LOC_Os05g09240.1	51.6	protein|AGAP006957-PA, putative, expressed	CI356689	206	CI356689 Oryza sativa (japonica cultivar-group) flower Oryza sativa Japonica Group cDNA clone J02B3097D24M3 3', mRNA sequence	x				tr|I1Q1I7|I1Q1I7_ORYGL	50.8	Uncharacterized protein (Fragment) OS=Oryza glaberrima PE=4 SV=1
RNSR_1.11022.1_from_parent_RNSR_1.11022	LOC_Os02g25130.1	127	protein|retrotransposon protein, putative, Ty1-copia subclass, expressed	CA765346	884	AF53-Rpf_07_C10_T7_041.ab1 IRRI Drought Stress Panicle Library Oryza sativa Indica Group cDNA clone C0002362 5' similar to unknown, mRNA sequence	x				tr|Q6K874|Q6K874_ORYSJ	173	Putative uncharacterized protein OJ1124_E11.10 OS=Oryza sativa subsp. japonica GN=OJ1124_E11.10 PE=4 SV=1
RNSR_1.11027.1_from_parent_RNSR_1.11027				CI264781	85.7	CI264781 Oryza sativa (japonica cultivar-group) Shoot and root of germinating seeds Oryza sativa Japonica Group cDNA clone 046-M049R-E10 3', mRNA sequence	x
RNSR_1.11028.1_from_parent_RNSR_1.11028				CA765651	97.6	AF53-Rpf_08_E24_T7_084.ab1 IRRI Drought Stress Panicle Library Oryza sativa Indica Group cDNA clone C0002808 5' similar to unknown, mRNA sequence	x	Q9FLQ7	52.0	Formin-like protein 20 OS=Arabidopsis thaliana GN=FH20 PE=2 SV=3
RNSR_1.11029.1_from_parent_RNSR_1.11029							x
RNSR_1.1103.1_from_parent_RNSR_1.1103				HO088087	204	Plate10-E6-T7promoter Subtracted cDNA library from Indica rice variety Suraksha Oryza sativa Indica Group cDNA, mRNA sequence	x				tr|Q5NAQ5|Q5NAQ5_ORYSJ	146	Putative uncharacterized protein P0417G05.31 OS=Oryza sativa subsp. japonica GN=P0417G05.31 PE=4 SV=1
RNSR_1.11031.1_from_parent_RNSR_1.11031				CF303535	65.9	ABF1--02-I17.g1 ABF3-overexpressing transgenic rice lambda phage cDNA library (ABF1) Oryza sativa Japonica Group cDNA clone ABF1--02-I17, mRNA sequence	x
RNSR_1.11032.1_from_parent_RNSR_1.11032	LOC_Os01g71870.1	132	protein|transposon protein, putative, unclassified, expressed	CK006639	50.1	32973rsicef_4979.y1 Oryza sativa cv. PA64s panicle sterile cDNA library Oryza sativa Indica Group cDNA 5', mRNA sequence	x	Q7XPY5	97.4	Putative beta-glucosidase 15 OS=Oryza sativa subsp. japonica GN=BGLU15 PE=5 SV=2
RNSR_1.11033.1_from_parent_RNSR_1.11033	LOC_Os06g46620.1	57.0	protein|retrotransposon protein, putative, unclassified	CI245947	170	CI245947 Oryza sativa (japonica cultivar-group) Shoot and root of germinating seeds Oryza sativa Japonica Group cDNA clone 043-M033R-E08 3', mRNA sequence	x				tr|M0W722|M0W722_HORVD	71.2	Uncharacterized protein OS=Hordeum vulgare var. distichum PE=4 SV=1
RNSR_1.11034.1_from_parent_RNSR_1.11034	LOC_Os10g26040.1	107	protein|retrotransposon protein, putative, unclassified, expressed	CF313689	337	HD--01-O13.b1 OsHDAC1-overexpressing transgenic rice plasmid cDNA library (HD) Oryza sativa Japonica Group cDNA clone HD--01-O13, mRNA sequence	x				tr|Q338J5|Q338J5_ORYSJ	107	Retrotransposon protein, putative, Ty1-copia subclass OS=Oryza sativa subsp. japonica GN=LOC_Os10g26040 PE=4 SV=2
RNSR_1.11039.1_from_parent_RNSR_1.11039	LOC_Os08g33550.1	68.6	protein|transposon protein, putative, Mutator sub-class, expressed	CT854582	680	CT854582 Oryza sativa (indica cultivar-group) cv. Guang Lu Ai 4 Oryza sativa Indica Group cDNA clone OSIGCFA013I08, mRNA sequence	x	Q8STA9	63.5	UPF0329 protein ECU05_1680/ECU11_0050 OS=Encephalitozoon cuniculi (strain GB-M1) GN=ECU05_1680 PE=3 SV=1
RNSR_1.11041.1_from_parent_RNSR_1.11041	LOC_Os12g14410.1	297	protein|retrotransposon protein, putative, Ty3-gypsy subclass, expressed	CT861119	355	CT861119 Oryza sativa (indica cultivar-group) cv. Guang Lu Ai 4 Oryza sativa Indica Group cDNA clone OSIGCEA053N06, mRNA sequence	x	Q84ZL0	52.4	Formin-like protein 5 OS=Oryza sativa subsp. japonica GN=FH5 PE=2 SV=2
RNSR_1.11042.1_from_parent_RNSR_1.11042	LOC_Os12g01355.1	54.3	protein|expressed protein	CI635285	256	CI635285 Oryza sativa (japonica cultivar-group) 4th leaf leaf 1mM ACC(1-aminocyclopropane-1-carboxylate) Oryza sativa Japonica Group cDNA clone J06B5021C17T3 5', mRNA sequence	x				tr|Q6ZJV7|Q6ZJV7_ORYSJ	129	Putative uncharacterized protein OJ1119_D01.7 OS=Oryza sativa subsp. japonica GN=OJ1613_G04.35 PE=4 SV=1
RNSR_1.11043.1_from_parent_RNSR_1.11043	LOC_Os01g45100.1	100	protein|retrotransposon protein, putative, unclassified, expressed	CI754606	331	CI754606 Oryza sativa (japonica cultivar-group) library (Kikuchi S) Oryza sativa Japonica Group cDNA clone J09B0096E23T3 5', mRNA sequence	x				tr|Q2QQJ9|Q2QQJ9_ORYSJ	91.3	Putative uncharacterized protein OS=Oryza sativa subsp. japonica GN=LOC_Os12g30780 PE=4 SV=1
RNSR_1.11045.1_from_parent_RNSR_1.11045	LOC_Os07g33180.1	68.2	protein|retrotransposon protein, putative, Ty3-gypsy subclass, expressed	CI333998	406	CI333998 Oryza sativa (japonica cultivar-group) shoot Oryza sativa Japonica Group cDNA clone J01B3136I08M3 3', mRNA sequence	x				tr|Q6F2P0|Q6F2P0_ORYSJ	69.7	Putative uncharacterized protein OSJNBa0075J06.10 OS=Oryza sativa subsp. japonica GN=OSJNBa0075J06.10 PE=4 SV=1
RNSR_1.11046.1_from_parent_RNSR_1.11046				AU081240	117	AU081240 Rice callus Oryza sativa Japonica Group cDNA clone C12359_6Z, mRNA sequence	x
RNSR_1.11047.1_from_parent_RNSR_1.11047	LOC_Os10g39070.1	118	protein|retrotransposon protein, putative, LINE subclass, expressed	CI751124	301	CI751124 Oryza sativa (japonica cultivar-group) library (Kikuchi S) Oryza sativa Japonica Group cDNA clone J09B0079K05T3 5', mRNA sequence	x				tr|Q8W2Y2|Q8W2Y2_ORYSJ	118	Putative reverse transcriptase OS=Oryza sativa subsp. japonica GN=OSJNBb0060I05.8 PE=4 SV=1
RNSR_1.11048.1_from_parent_RNSR_1.11048	LOC_Os08g36060.1	198	protein|expressed protein	CI037546	842	CI037546 Oryza sativa (japonica cultivar-group) etiolated shoot Oryza sativa Japonica Group cDNA clone 009-M160R-D03 3', mRNA sequence	x	Q03211	68.2	Pistil-specific extensin-like protein OS=Nicotiana tabacum PE=2 SV=1
RNSR_1.11049.1_from_parent_RNSR_1.11049				CI574625	452	CI574625 Oryza sativa (japonica cultivar-group) shoot Oryza sativa Japonica Group cDNA clone J01B3092A04T3 5', mRNA sequence	x
RNSR_1.1105.1_from_parent_RNSR_1.1105	LOC_Os01g12220.1	181	protein|uncharacterized protein family UPF0016 domain containing protein, expressed	CA766377	862	AF53-Rpf_11_D23_T7_090.ab1 IRRI Drought Stress Panicle Library Oryza sativa Indica Group cDNA clone C0003935 5' similar to unknown, mRNA sequence	x	Q5NAY7	181	GDT1-like protein 1, chloroplastic OS=Oryza sativa subsp. japonica GN=Os01g0221700 PE=3 SV=2
RNSR_1.11050.1_from_parent_RNSR_1.11050	LOC_Os10g37010.1	63.5	protein|hypothetical protein	CB667110	119	OSJNEd14E19.r OSJNEd Oryza sativa Japonica Group cDNA clone OSJNEd14E19 3', mRNA sequence	x				tr|Q7XCV5|Q7XCV5_ORYSJ	63.5	Putative uncharacterized protein OS=Oryza sativa subsp. japonica GN=LOC_Os10g37010 PE=4 SV=2
RNSR_1.11051.1_from_parent_RNSR_1.11051				CK083861	101	82634rsicen_25581.y1 Oryza sativa cv. LYP9 booting whole plant cDNA library Oryza sativa Indica Group cDNA 5', mRNA sequence	x
RNSR_1.11056.1_from_parent_RNSR_1.11056				CI686447	75.8	CI686447 Oryza sativa (japonica cultivar-group) 3rd week immature panicle Oryza sativa Japonica Group cDNA clone J07B5077F23T3 5', mRNA sequence	x
RNSR_1.11060.1_from_parent_RNSR_1.11060				CK074867	297	66659rsicem_25160.y1 Oryza sativa cv. PA64s panicle ferile cDNA library Oryza sativa Indica Group cDNA 5', mRNA sequence	x				tr|Q6H7Q0|Q6H7Q0_ORYSJ	68.2	Putative uncharacterized protein OJ1225_F07.13 OS=Oryza sativa subsp. japonica GN=OJ1225_F07.13 PE=4 SV=1
RNSR_1.11062.1_from_parent_RNSR_1.11062				EG713031	200	Os5MPREST0989 Rice young panicles Oryza sativa Japonica Group cDNA clone 5MPR-D2G08S, mRNA sequence	x				tr|I1Q2H5|I1Q2H5_ORYGL	55.1	Uncharacterized protein OS=Oryza glaberrima PE=4 SV=1
RNSR_1.11064.1_from_parent_RNSR_1.11064	LOC_Os09g17344.1	55.5	protein|expressed protein	CI747404	101	CI747404 Oryza sativa (japonica cultivar-group) library (Kikuchi S) Oryza sativa Japonica Group cDNA clone J09B0060G09T3 5', mRNA sequence	x				tr|Q5JL52|Q5JL52_ORYSJ	62.0	Putative uncharacterized protein B1060H01.27 OS=Oryza sativa subsp. japonica GN=B1060H01.27 PE=4 SV=1
RNSR_1.11065.1_from_parent_RNSR_1.11065				CI551319	281	CI551319 Oryza sativa (japonica cultivar-group) 2 weeks seedlings root of seedling UVB irradiated (2.4min), 24hr after treatment Oryza sativa Japonica Group cDNA clone J10B0050N06M3 3', mRNA sequence	x				tr|Q8H5V9|Q8H5V9_ORYSJ	60.5	Putative uncharacterized protein OJ1123_B01.123 OS=Oryza sativa subsp. japonica GN=OJ1123_B01.123 PE=4 SV=1
RNSR_1.11069.1_from_parent_RNSR_1.11069				AU093079	65.9	AU093079 Rice callus Oryza sativa Japonica Group cDNA clone C62315, mRNA sequence	x
RNSR_1.1107.1_from_parent_RNSR_1.1107	LOC_Os01g12230.1	127	protein|peptidase C45, acyl-coenzyme A/6-aminopenicillanic acid acyl-transferase, putative, expressed	CT845413	1183	CT845413 Oryza sativa (indica cultivar-group) cv. Guang Lu Ai 4 Oryza sativa Indica Group cDNA clone CONTIG5348, mRNA sequence	x				tr|Q0JPH9|Q0JPH9_ORYSJ	216	Os01g0221900 protein (Fragment) OS=Oryza sativa subsp. japonica GN=Os01g0221900 PE=4 SV=2
RNSR_1.11070.1_from_parent_RNSR_1.11070	LOC_Os01g45310.1	60.5	protein|retrotransposon protein, putative, Ty3-gypsy subclass, expressed	CI432858	767	CI432858 Oryza sativa (japonica cultivar-group) leaf of seedling 10mM H2O2 (10min), 24hr after treatment Oryza sativa Japonica Group cDNA clone J06B5148C18M3 3', mRNA sequence	x	Q9FPQ6	63.5	Vegetative cell wall protein gp1 OS=Chlamydomonas reinhardtii GN=GP1 PE=2 SV=1
RNSR_1.11071.1_from_parent_RNSR_1.11071				CF303023	377	ABF1--01-B24.g1 ABF3-overexpressing transgenic rice lambda phage cDNA library (ABF1) Oryza sativa Japonica Group cDNA clone ABF1--01-B24, mRNA sequence	x
RNSR_1.11072.1_from_parent_RNSR_1.11072	LOC_Os09g12740.1	76.3	protein|retrotransposon protein, putative, Ty3-gypsy subclass	CI741664	184	CI741664 Oryza sativa (japonica cultivar-group) 5 days after pollination pistil Oryza sativa Japonica Group cDNA clone J09B0031F17T3 5', mRNA sequence	x				tr|Q69VQ3|Q69VQ3_ORYSJ	76.3	Putative uncharacterized protein OJ1381_H04.29 OS=Oryza sativa subsp. japonica GN=OJ1381_H04.29 PE=4 SV=1
RNSR_1.11073.1_from_parent_RNSR_1.11073	LOC_Os05g19320.1	72.8	protein|retrotransposon protein, putative, Ty3-gypsy subclass, expressed				x				tr|Q67W60|Q67W60_ORYSJ	133	Plant disease resistance polyprotein-like OS=Oryza sativa subsp. japonica GN=OJ1226_A12.13 PE=4 SV=1
RNSR_1.11075.1_from_parent_RNSR_1.11075				CI109593	232	CI109593 Oryza sativa (japonica cultivar-group) Panicles less than 5cm stage Oryza sativa Japonica Group cDNA clone 021-M077R-H07 3', mRNA sequence	x				tr|I1PU56|I1PU56_ORYGL	66.6	Uncharacterized protein OS=Oryza glaberrima PE=4 SV=1
RNSR_1.11076.1_from_parent_RNSR_1.11076				CB663336	165	OSJNEd08C17.r OSJNEd Oryza sativa Japonica Group cDNA clone OSJNEd08C17 3', mRNA sequence	x
RNSR_1.11077.1_from_parent_RNSR_1.11077	LOC_Os12g36380.1	172	protein|retrotransposon protein, putative, unclassified	EE591330	337	NEW_RNG117-E4 Rice mixture of leaf, root, panicle Oryza sativa Japonica Group cDNA, mRNA sequence	x				tr|Q6Z337|Q6Z337_ORYSJ	167	HGWP repeat containing protein-like OS=Oryza sativa subsp. japonica GN=B1121A12.25 PE=4 SV=1
RNSR_1.11078.1_from_parent_RNSR_1.11078				GE329541	50.1	RGGMB224 Drought-stressed leaves at the stage of tillering by cDNA-AFLP analysis Oryza sativa cDNA clone RGGMB224 5', mRNA sequence	x
RNSR_1.11079.1_from_parent_RNSR_1.11079				EX493721	226	OSHy71_EST24(PS1336) blast-infected rice leaf cDNA library from 3-week-old O. Sativa plant Oryza sativa Indica Group cDNA clone PS1336, mRNA sequence	x
RNSR_1.1108.1_from_parent_RNSR_1.1108	LOC_Os08g25420.1	98.2	protein|expressed protein	FG944792	363	MA_93-11_01687 Mature embryo cDNA Library of 93-11 Oryza sativa Indica Group cDNA 5', mRNA sequence	x				tr|Q5VMG1|Q5VMG1_ORYSJ	143	Putative uncharacterized protein B1460A05.8 OS=Oryza sativa subsp. japonica GN=B1460A05.8 PE=4 SV=1
RNSR_1.11080.1_from_parent_RNSR_1.11080				CB671453	75.8	OSJNEe05A20.r OSJNEe Oryza sativa Japonica Group cDNA clone OSJNEe05A20 3', mRNA sequence	x
RNSR_1.11082.1_from_parent_RNSR_1.11082				CB662140	270	OSJNEd05N23.f OSJNEd Oryza sativa Japonica Group cDNA clone OSJNEd05N23 5', mRNA sequence	x				tr|G7Y3S0|G7Y3S0_CLOSI	61.6	Uncharacterized protein OS=Clonorchis sinensis GN=CLF_100574 PE=4 SV=1
RNSR_1.11084.1_from_parent_RNSR_1.11084				FG954258	105	MA_PA64s_02069 Mature embryo cDNA Library of PA64s Oryza sativa Indica Group cDNA 5', mRNA sequence	x
RNSR_1.11085.1_from_parent_RNSR_1.11085				CX102568	87.7	RECm3568 A normalized whole-life-cycle cDNA library of rice Oryza sativa Indica Group cDNA clone EI087D11, EI075C08, EI027I23, EI096M13, EI060G07 5', mRNA sequence	x				tr|A3AEZ0|A3AEZ0_ORYSJ	50.4	Putative uncharacterized protein OS=Oryza sativa subsp. japonica GN=OsJ_09716 PE=4 SV=1
RNSR_1.11086.1_from_parent_RNSR_1.11086	LOC_Os02g27210.1	56.2	protein|hypothetical protein	CI083610	571	CI083610 Oryza sativa (japonica cultivar-group) ABA: Abscic Acid treated callus Oryza sativa Japonica Group cDNA clone 017-M077R-A06 3', mRNA sequence	x				tr|G3PA44|G3PA44_GASAC	50.8	Uncharacterized protein (Fragment) OS=Gasterosteus aculeatus PE=4 SV=1
RNSR_1.1109.1_from_parent_RNSR_1.1109	LOC_Os06g14830.1	87.4	protein|retrotransposon protein, putative, unclassified, expressed	CB096541	315	AF53-Rpf_05_K22_T7_093.ab1 IRRI Drought Stress Panicle Library Oryza sativa Indica Group cDNA clone C0001798 5', mRNA sequence	x				tr|Q7EZN8|Q7EZN8_ORYSJ	107	OJ1005_B10.14 protein OS=Oryza sativa subsp. japonica GN=OJ1005_B10.14 PE=4 SV=1
RNSR_1.11090.1_from_parent_RNSR_1.11090	LOC_Os12g37310.1	97.4	protein|retrotransposon protein, putative, Ty3-gypsy subclass, expressed	CB632321	670	OSIIEb10H22.r OSIIEb Oryza sativa Indica Group cDNA clone OSIIEb10H22 3', mRNA sequence	x				tr|Q5VPC3|Q5VPC3_ORYSJ	182	Epstein-Barr virus EBNA-1-like protein OS=Oryza sativa subsp. japonica GN=OSJNBb0032K15.13 PE=4 SV=1
RNSR_1.11093.1_from_parent_RNSR_1.11093	LOC_Os06g34080.1	90.9	protein|expressed protein	CI659282	268	CI659282 Oryza sativa (japonica cultivar-group) library (Kikuchi S) Oryza sativa Japonica Group cDNA clone J06B5159L24T3 5', mRNA sequence	x				tr|Q2QW58|Q2QW58_ORYSJ	90.9	Putative uncharacterized protein OS=Oryza sativa subsp. japonica GN=LOC_Os12g10490 PE=4 SV=1
RNSR_1.11094.1_from_parent_RNSR_1.11094	LOC_Os10g31220.1	160	protein|retrotransposon protein, putative, Ty1-copia subclass, expressed	CI751407	200	CI751407 Oryza sativa (japonica cultivar-group) library (Kikuchi S) Oryza sativa Japonica Group cDNA clone J09B0080M15T3 5', mRNA sequence	x				tr|Q7XDW3|Q7XDW3_ORYSJ	160	Retrotransposon protein, putative, Ty1-copia subclass OS=Oryza sativa subsp. japonica GN=LOC_Os10g31220 PE=4 SV=1
RNSR_1.11095.1_from_parent_RNSR_1.11095	LOC_Os10g38570.1	81.6	protein|retrotransposon protein, putative, unclassified	EB086985	73.8	ID:206|Pavel06_c16 LIB_ID:49 Oryza sativa Japonica Group cDNA clone ID:206|Pavel06_c16, mRNA sequence	x				tr|Q6ZBE4|Q6ZBE4_ORYSJ	146	Putative uncharacterized protein P0671F11.30 OS=Oryza sativa subsp. japonica GN=P0671F11.30 PE=4 SV=1
RNSR_1.11096.1_from_parent_RNSR_1.11096	LOC_Os08g30180.1	192	protein|transposon protein, putative, unclassified, expressed				x	Q7XPY5	51.2	Putative beta-glucosidase 15 OS=Oryza sativa subsp. japonica GN=BGLU15 PE=5 SV=2
RNSR_1.11097.1_from_parent_RNSR_1.11097				CB658466	75.8	OSJNEc14I08.r OSJNEc Oryza sativa Japonica Group cDNA clone OSJNEc14I08 3', mRNA sequence	x	Q06666	54.7	Octapeptide-repeat protein T2 OS=Mus musculus GN=Srst PE=2 SV=1
RNSR_1.11099.1_from_parent_RNSR_1.11099				CB626721	85.7	OSIIEb01C13.r OSIIEb Oryza sativa Indica Group cDNA clone OSIIEb01C13 3', mRNA sequence	x
RNSR_1.11103.1_from_parent_RNSR_1.11103				CI148149	563	CI148149 Oryza sativa (japonica cultivar-group) mixed shoot (Normalized Library) Oryza sativa Japonica Group cDNA clone 028-M118R-C03 3', mRNA sequence	x
RNSR_1.11104.1_from_parent_RNSR_1.11104				CK076261	274	81676rsicen_8922.y1 Oryza sativa cv. LYP9 booting whole plant cDNA library Oryza sativa Indica Group cDNA 5', mRNA sequence	x				tr|C7IYR1|C7IYR1_ORYSJ	87.4	Os02g0515150 protein OS=Oryza sativa subsp. japonica GN=Os02g0515150 PE=4 SV=1
RNSR_1.11108.1_from_parent_RNSR_1.11108				CI112421	283	CI112421 Oryza sativa (japonica cultivar-group) Panicles two weeks after flowering Oryza sativa Japonica Group cDNA clone 022-M049R-F01 3', mRNA sequence	x
RNSR_1.11112.1_from_parent_RNSR_1.11112				CA759283	54.0	BR060014A20D06.ab1 IRRI clones Oryza sativa Indica Group cDNA clone BR060014A20D06.ab1 similar to (AC093017) putative transposase [Oryza sativa (japonica, mRNA sequence	x
RNSR_1.11113.1_from_parent_RNSR_1.11113	LOC_Os09g01740.1	177	protein|retrotransposon protein, putative, Ty3-gypsy subclass	CB632425	521	OSIIEb10K11.r OSIIEb Oryza sativa Indica Group cDNA clone OSIIEb10K11 3', mRNA sequence	x				tr|Q69KU6|Q69KU6_ORYSJ	227	Putative uncharacterized protein OSJNBa0006G10.20 OS=Oryza sativa subsp. japonica GN=OSJNBa0006G10.20 PE=4 SV=1
RNSR_1.11117.1_from_parent_RNSR_1.11117				AU098294	71.9	AU098294 Rice callus Oryza sativa Japonica Group cDNA clone C30232, mRNA sequence	x
RNSR_1.11118.1_from_parent_RNSR_1.11118				CI138985	97.6	CI138985 Oryza sativa (japonica cultivar-group) mixed callus (Normalized Library) Oryza sativa Japonica Group cDNA clone 027-M085R-F12 3', mRNA sequence	x
RNSR_1.11119.1_from_parent_RNSR_1.11119				FG956281	58.0	MA_PA64s_04092 Mature embryo cDNA Library of PA64s Oryza sativa Indica Group cDNA 5', mRNA sequence	x
RNSR_1.11122.1_from_parent_RNSR_1.11122							x
RNSR_1.11123.1_from_parent_RNSR_1.11123				CB663336	56.0	OSJNEd08C17.r OSJNEd Oryza sativa Japonica Group cDNA clone OSJNEd08C17 3', mRNA sequence	x
RNSR_1.11124.1_from_parent_RNSR_1.11124							x
RNSR_1.11125.1_from_parent_RNSR_1.11125				CB633288	161	OSIIEb12A20.f OSIIEb Oryza sativa Indica Group cDNA clone OSIIEb12A20 5', mRNA sequence	x
RNSR_1.11126.1_from_parent_RNSR_1.11126				CB626721	194	OSIIEb01C13.r OSIIEb Oryza sativa Indica Group cDNA clone OSIIEb01C13 3', mRNA sequence	x
RNSR_1.1113.1_from_parent_RNSR_1.1113				CI279064	167	CI279064 Oryza sativa (japonica cultivar-group) mixed shoot (Normalized Library) Oryza sativa Japonica Group cDNA clone 078-M166R-A05 3', mRNA sequence	x
RNSR_1.11131.1_from_parent_RNSR_1.11131	LOC_Os12g31080.1	99.4	protein|transposon protein, putative, unclassified, expressed				x	Q7XPY5	73.9	Putative beta-glucosidase 15 OS=Oryza sativa subsp. japonica GN=BGLU15 PE=5 SV=2
RNSR_1.11132.1_from_parent_RNSR_1.11132				CI616584	60.0	CI616584 Oryza sativa (japonica cultivar-group) callus Oryza sativa Japonica Group cDNA clone J03B3096I22T3 5', mRNA sequence	x				tr|Q6YYZ6|Q6YYZ6_ORYSJ	89.7	Epstein-Barr virus EBNA-1-like protein OS=Oryza sativa subsp. japonica GN=P0473D02.33 PE=4 SV=1
RNSR_1.11134.1_from_parent_RNSR_1.11134				CT862047	83.8	CT862047 Oryza sativa (indica cultivar-group) cv. Guang Lu Ai 4 Oryza sativa Indica Group cDNA clone CONTIG9993, mRNA sequence	x
RNSR_1.11135.1_from_parent_RNSR_1.11135				CI411826	242	CI411826 Oryza sativa (japonica cultivar-group) callus UVB iradiated callus, immid after treatment Oryza sativa Japonica Group cDNA clone J06B5049M11M3 3', mRNA sequence	x				tr|I1PU56|I1PU56_ORYGL	85.5	Uncharacterized protein OS=Oryza glaberrima PE=4 SV=1
RNSR_1.11136.1_from_parent_RNSR_1.11136				CB629670	113	OSIIEb06B16.r OSIIEb Oryza sativa Indica Group cDNA clone OSIIEb06B16 3', mRNA sequence	x				tr|B8AYV9|B8AYV9_ORYSI	50.8	Putative uncharacterized protein OS=Oryza sativa subsp. indica GN=OsI_18740 PE=4 SV=1
RNSR_1.1114.1_from_parent_RNSR_1.1114	LOC_Os12g10210.1	117	protein|hypothetical protein	CK072547	668	66225rsicem_12385.y1 Oryza sativa cv. PA64s panicle ferile cDNA library Oryza sativa Indica Group cDNA 5', mRNA sequence	x				tr|I1PD65|I1PD65_ORYGL	140	Uncharacterized protein (Fragment) OS=Oryza glaberrima PE=4 SV=1
RNSR_1.11141.1_from_parent_RNSR_1.11141	LOC_Os05g35750.1	206	protein|transposon protein, putative, unclassified				x	Q9LNG5	58.2	Serine/threonine-protein phosphatase 7 long form homolog OS=Arabidopsis thaliana GN=At1g48120 PE=2 SV=1
RNSR_1.11142.1_from_parent_RNSR_1.11142				CI357948	85.7	CI357948 Oryza sativa (japonica cultivar-group) flower Oryza sativa Japonica Group cDNA clone J02B3106F16M3 3', mRNA sequence	x
RNSR_1.11143.1_from_parent_RNSR_1.11143	LOC_Os03g34290.1	105	protein|retrotransposon protein, putative, Ty3-gypsy subclass, expressed	CI737416	202	CI737416 Oryza sativa (japonica cultivar-group) library (Kikuchi S) Oryza sativa Japonica Group cDNA clone J09B0010D20T3 5', mRNA sequence	x				tr|Q10IH1|Q10IH1_ORYSJ	105	Retrotransposon protein, putative, Ty3-gypsy subclass OS=Oryza sativa subsp. japonica GN=LOC_Os03g34290 PE=4 SV=1
RNSR_1.11147.1_from_parent_RNSR_1.11147				CI139452	91.7	CI139452 Oryza sativa (japonica cultivar-group) mixed callus (Normalized Library) Oryza sativa Japonica Group cDNA clone 027-M097R-E07 3', mRNA sequence	x
RNSR_1.11148.1_from_parent_RNSR_1.11148							x
RNSR_1.11150.1_from_parent_RNSR_1.11150	LOC_Os10g30750.1	315	protein|appr-1-p processing enzyme family protein, putative, expressed	CT857443	868	CT857443 Oryza sativa (indica cultivar-group) cv. Guang Lu Ai 4 Oryza sativa Indica Group cDNA clone OSIGCPI242B04, mRNA sequence	x	Q5ZMJ9	67.8	Serine/arginine repetitive matrix protein 1 OS=Gallus gallus GN=SRRM1 PE=2 SV=1
RNSR_1.11152.1_from_parent_RNSR_1.11152	LOC_Os07g33490.1	85.1	protein|transposon protein, putative, unclassified, expressed	CI174068	188	CI174068 Oryza sativa (japonica cultivar-group) supermix Oryza sativa Japonica Group cDNA clone 033-M087R-A08 3', mRNA sequence	x	Q55AX2	69.3	Histone-lysine N-methyltransferase, H3 lysine-79 specific OS=Dictyostelium discoideum GN=dotA PE=2 SV=2
RNSR_1.11154.1_from_parent_RNSR_1.11154							x
RNSR_1.11155.1_from_parent_RNSR_1.11155				CB666935	218	OSJNEd14A18.r OSJNEd Oryza sativa Japonica Group cDNA clone OSJNEd14A18 3', mRNA sequence	x
RNSR_1.11156.1_from_parent_RNSR_1.11156				CK075023	143	73314rsicem_6737.y1 Oryza sativa cv. PA64s panicle ferile cDNA library Oryza sativa Indica Group cDNA 5', mRNA sequence	x
RNSR_1.11157.1_from_parent_RNSR_1.11157				CF306337	87.7	HDA1--03-H22.g1 OsHDAC1-overexpressing transgenic rice lambda phage cDNA library I (HDA1) Oryza sativa Japonica Group cDNA clone HDA1--03-H22, mRNA sequence	x				tr|C7J7R4|C7J7R4_ORYSJ	71.6	Os10g0136450 protein OS=Oryza sativa subsp. japonica GN=Os10g0136450 PE=4 SV=1
RNSR_1.11159.1_from_parent_RNSR_1.11159	LOC_Os11g31250.1	55.1	protein|expressed protein	CI587199	151	CI587199 Oryza sativa (japonica cultivar-group) flower Oryza sativa Japonica Group cDNA clone J02B3013A15T3 5', mRNA sequence	x				tr|Q5JL52|Q5JL52_ORYSJ	62.4	Putative uncharacterized protein B1060H01.27 OS=Oryza sativa subsp. japonica GN=B1060H01.27 PE=4 SV=1
RNSR_1.11162.1_from_parent_RNSR_1.11162				CF322490	357	HDN--01-D09.g1 OsHDAC1-overexpressing transgenic rice lambda phage cDNA library II (HDN) Oryza sativa Japonica Group cDNA clone HDN--01-D09, mRNA sequence	x
RNSR_1.11168.1_from_parent_RNSR_1.11168				CA765810	117	AF53-Rpf_08_O20_T7_080.ab1 IRRI Drought Stress Panicle Library Oryza sativa Indica Group cDNA clone C0003044 5' similar to unknown, mRNA sequence	x
RNSR_1.11172.1_from_parent_RNSR_1.11172				AA753418	753	96BS0404 Rice Immature Seed Lambda ZAPII cDNA Library Oryza sativa Indica Group cDNA clone 96BS0404, mRNA sequence	x
RNSR_1.11173.1_from_parent_RNSR_1.11173				EG709513	153	Os5MPREST1219 Rice young panicles Oryza sativa Japonica Group cDNA clone 5MPR-E1F06S, mRNA sequence	x
RNSR_1.11174.1_from_parent_RNSR_1.11174							x
RNSR_1.11175.1_from_parent_RNSR_1.11175	LOC_Os12g17340.1	50.8	protein|CC-NBS-LRR resistance protein MLA13, putative, expressed	CT860021	264	CT860021 Oryza sativa (indica cultivar-group) cv. Guang Lu Ai 4 Oryza sativa Indica Group cDNA clone CONTIG12183, mRNA sequence	x				tr|Q6K2F7|Q6K2F7_ORYSJ	72.4	Putative uncharacterized protein OSJNBa0052M16.27 OS=Oryza sativa subsp. japonica GN=OSJNBa0052M16.27 PE=4 SV=1
RNSR_1.11182.1_from_parent_RNSR_1.11182							x
RNSR_1.11186.1_from_parent_RNSR_1.11186	LOC_Os07g07520.1	94.0	protein|OsFBX217 - F-box domain containing protein, expressed	CT857203	295	CT857203 Oryza sativa (indica cultivar-group) cv. Guang Lu Ai 4 Oryza sativa Indica Group cDNA clone OSIGCPI030N03, mRNA sequence	x				tr|B6T7X1|B6T7X1_MAIZE	93.6	Putative uncharacterized protein OS=Zea mays PE=2 SV=1
RNSR_1.11187.1_from_parent_RNSR_1.11187	LOC_Os01g35460.1	65.9	protein|retrotransposon protein, putative, unclassified	CI405453	442	CI405453 Oryza sativa (japonica cultivar-group) callus 100ppm ZnSO4 for 1week Oryza sativa Japonica Group cDNA clone J06B5020E22M3 3', mRNA sequence	x				tr|Q7XNW0|Q7XNW0_ORYSJ	56.2	OSJNBb0015G09.6 protein OS=Oryza sativa subsp. japonica GN=OSJNBb0015G09.6 PE=4 SV=2
RNSR_1.11188.1_from_parent_RNSR_1.11188	LOC_Os03g33177.1	82.0	protein|retrotransposon protein, putative, unclassified	CI744586	240	CI744586 Oryza sativa (japonica cultivar-group) library (Kikuchi S) Oryza sativa Japonica Group cDNA clone J09B0047I08T3 5', mRNA sequence	x				tr|Q10IS8|Q10IS8_ORYSJ	82.0	Retrotransposon protein, putative, unclassified OS=Oryza sativa subsp. japonica GN=LOC_Os03g33165 PE=4 SV=1
RNSR_1.11192.1_from_parent_RNSR_1.11192	LOC_Os03g48330.1	64.7	protein|retrotransposon protein, putative, unclassified, expressed	CB635851	182	OSIIEb16K13.r OSIIEb Oryza sativa Indica Group cDNA clone OSIIEb16K13 3', mRNA sequence	x				tr|Q6AVJ4|Q6AVJ4_ORYSJ	64.7	Putative retrotransposon protein OS=Oryza sativa subsp. japonica GN=OSJNBa0022C08.13 PE=4 SV=1
RNSR_1.11193.1_from_parent_RNSR_1.11193	LOC_Os10g31110.1	104	protein|expressed protein	CI315702	293	CI315702 Oryza sativa (japonica cultivar-group) shoot Oryza sativa Japonica Group cDNA clone J01B3028N17M3 3', mRNA sequence	x	A7M927	52.8	Cytochrome b6 OS=Cuscuta gronovii GN=petB PE=2 SV=1
RNSR_1.11196.1_from_parent_RNSR_1.11196	LOC_Os10g31590.1	2338	protein|retrotransposon protein, putative, Ty3-gypsy subclass, expressed	CF196087	862	Azbi2.3_F12 AZ-BI Oryza sativa Japonica Group cDNA clone AZ-BI2.3F12 5', mRNA sequence	x	Q99315	123	Transposon Ty3-G Gag-Pol polyprotein OS=Saccharomyces cerevisiae (strain ATCC 204508 / S288c) GN=TY3B-G PE=1 SV=3
RNSR_1.11197.1_from_parent_RNSR_1.11197				CI749520	240	CI749520 Oryza sativa (japonica cultivar-group) library (Kikuchi S) Oryza sativa Japonica Group cDNA clone J09B0071K16T3 5', mRNA sequence	x				tr|Q6K3P6|Q6K3P6_ORYSJ	103	Putative uncharacterized protein OSJNBb0006J22.18 OS=Oryza sativa subsp. japonica GN=OSJNBb0006J22.18 PE=4 SV=1
RNSR_1.11198.1_from_parent_RNSR_1.11198	LOC_Os10g31120.1	558	protein|transposon protein, putative, Pong sub-class, expressed	CA760084	69.9	BR060010A10H10.ab1 IRRI clones Oryza sativa Indica Group cDNA clone BR060010A10H10.ab1 similar to hypothetical protein [Oryza sativa (japonica, mRNA sequence	x	Q9FHE1	70.1	Glutathione S-transferase T3 OS=Arabidopsis thaliana GN=GSTT3 PE=2 SV=1
RNSR_1.11200.1_from_parent_RNSR_1.11200	LOC_Os10g31130.1	572	protein|transposon protein, putative, Pong sub-class, expressed	EE590535	1594	NEW_RNG02-D10 Rice mixture of leaf, root, panicle Oryza sativa Japonica Group cDNA, mRNA sequence	x				tr|Q7XDX0|Q7XDX0_ORYSJ	572	Transposon protein, putative, Pong sub-class OS=Oryza sativa subsp. japonica GN=LOC_Os10g31130 PE=4 SV=1
RNSR_1.11201.1_from_parent_RNSR_1.11201	LOC_Os12g12500.1	87.0	protein|transposon protein, putative, Pong sub-class	CI363045	91.7	CI363045 Oryza sativa (japonica cultivar-group) flower Oryza sativa Japonica Group cDNA clone J02B3140B15M3 3', mRNA sequence	x				tr|C5WUI7|C5WUI7_SORBI	85.1	Putative uncharacterized protein Sb01g030905 (Fragment) OS=Sorghum bicolor GN=Sb01g030905 PE=4 SV=1
RNSR_1.11202.1_from_parent_RNSR_1.11202	LOC_Os11g36010.1	71.2	protein|expressed protein	CA753415	351	00220001089.A12_01092213V5.scf CT9993 Oryza sativa cDNA clone 00220001089.A12_01092213V5.scf similar to No protein aligment, mRNA sequence	x	P0C7M1	52.8	Protein TonB OS=Xanthomonas campestris pv. campestris (strain ATCC 33913 / NCPPB 528 / LMG 568) GN=tonB PE=3 SV=1
RNSR_1.11207.1_from_parent_RNSR_1.11207				CB638175	65.9	OSJNEa06C22.f OSJNEa Oryza sativa Japonica Group cDNA clone OSJNEa06C22 5', mRNA sequence	x
RNSR_1.11211.1_from_parent_RNSR_1.11211				CI405735	335	CI405735 Oryza sativa (japonica cultivar-group) callus 50ppm CuSO4 for 1 week Oryza sativa Japonica Group cDNA clone J06B5021J06M3 3', mRNA sequence	x
RNSR_1.11213.1_from_parent_RNSR_1.11213	LOC_Os11g02778.1	183	protein|transposon protein, putative, unclassified, expressed	AU077425	210	AU077425 Rice callus Oryza sativa Japonica Group cDNA clone C11737_6Z, mRNA sequence	x	Q7XPY5	93.6	Putative beta-glucosidase 15 OS=Oryza sativa subsp. japonica GN=BGLU15 PE=5 SV=2
RNSR_1.11214.1_from_parent_RNSR_1.11214	LOC_Os12g43760.1	62.4	protein|transposon protein, putative, unclassified, expressed	CB632321	281	OSIIEb10H22.r OSIIEb Oryza sativa Indica Group cDNA clone OSIIEb10H22 3', mRNA sequence	x				tr|Q69T59|Q69T59_ORYSJ	77.4	WRKY17-like OS=Oryza sativa subsp. japonica GN=P0664C05.12 PE=4 SV=1
RNSR_1.11217.1_from_parent_RNSR_1.11217				CR279581	256	CR279581 Oryza sativa library (Han B) Oryza sativa cDNA clone y819h05p5, mRNA sequence	x
RNSR_1.11225.1_from_parent_RNSR_1.11225	LOC_Os07g26410.1	63.2	protein|retrotransposon protein, putative, Ty3-gypsy subclass, expressed	CI738277	359	CI738277 Oryza sativa (japonica cultivar-group) library (Kikuchi S) Oryza sativa Japonica Group cDNA clone J09B0014D15T3 5', mRNA sequence	x				tr|I1QB44|I1QB44_ORYGL	75.5	Uncharacterized protein (Fragment) OS=Oryza glaberrima PE=4 SV=1
RNSR_1.11227.1_from_parent_RNSR_1.11227	LOC_Os02g42340.1	95.9	protein|conserved hypothetical protein	CI191794	329	CI191794 Oryza sativa (japonica cultivar-group) root of seedlings Oryza sativa Japonica Group cDNA clone 036-M035R-F11 3', mRNA sequence	x	Q9T0K5	55.8	Leucine-rich repeat extensin-like protein 3 OS=Arabidopsis thaliana GN=LRX3 PE=1 SV=1
RNSR_1.11229.1_from_parent_RNSR_1.11229	LOC_Os01g63650.1	56.6	protein|retrotransposon protein, putative, unclassified, expressed	CF991195	276	20280rsicee_1662.y1 Oryza sativa cv. LYP9 tillering whole plant cDNA library Oryza sativa Indica Group cDNA 5', mRNA sequence	x				tr|B9FY80|B9FY80_ORYSJ	97.4	Putative uncharacterized protein OS=Oryza sativa subsp. japonica GN=OsJ_24971 PE=4 SV=1
RNSR_1.11233.1_from_parent_RNSR_1.11233	LOC_Os09g13760.1	118	protein|retrotransposon protein, putative, unclassified	CI272101	418	CI272101 Oryza sativa (japonica cultivar-group) supermix Oryza sativa Japonica Group cDNA clone 074-M156R-E07 3', mRNA sequence	x				tr|Q7XKV7|Q7XKV7_ORYSJ	115	OSJNBb0012A12.11 protein OS=Oryza sativa subsp. japonica GN=OSJNBb0012A12.11 PE=4 SV=2
RNSR_1.11236.1_from_parent_RNSR_1.11236	LOC_Os05g22490.1	70.9	protein|retrotransposon protein, putative, unclassified, expressed	CI737163	317	CI737163 Oryza sativa (japonica cultivar-group) library (Kikuchi S) Oryza sativa Japonica Group cDNA clone J09B0009B22T3 5', mRNA sequence	x				tr|I1QF95|I1QF95_ORYGL	93.2	Uncharacterized protein (Fragment) OS=Oryza glaberrima PE=4 SV=1
RNSR_1.11238.1_from_parent_RNSR_1.11238				CI413582	79.8	CI413582 Oryza sativa (japonica cultivar-group) callus UVB iradiated callus, 24hr after treatment Oryza sativa Japonica Group cDNA clone J06B5057E23M3 3', mRNA sequence	x				tr|Q6ZFA3|Q6ZFA3_ORYSJ	58.9	Putative uncharacterized protein OJ1224_G08.15 OS=Oryza sativa subsp. japonica GN=OJ1224_G08.15 PE=4 SV=1
RNSR_1.11245.1_from_parent_RNSR_1.11245	LOC_Os09g17370.1	129	protein|retrotransposon protein, putative, unclassified, expressed	CB676705	266	OSJNEe13B17.r OSJNEe Oryza sativa Japonica Group cDNA clone OSJNEe13B17 3', mRNA sequence	x				tr|Q6UUK8|Q6UUK8_ORYSJ	91.7	Putative uncharacterized protein OS=Oryza sativa subsp. japonica GN=OSJNBa0017M13.14 PE=4 SV=1
RNSR_1.11246.1_from_parent_RNSR_1.11246	LOC_Os08g25420.1	59.3	protein|expressed protein	CK078573	192	81000rsicen_7111.y1 Oryza sativa cv. LYP9 booting whole plant cDNA library Oryza sativa Indica Group cDNA 5', mRNA sequence	x				tr|A2Z8B7|A2Z8B7_ORYSI	89.7	Putative uncharacterized protein OS=Oryza sativa subsp. indica GN=OsI_33954 PE=2 SV=1
RNSR_1.11247.1_from_parent_RNSR_1.11247							x
RNSR_1.11248.1_from_parent_RNSR_1.11248				CT850246	50.1	CT850246 Oryza sativa (indica cultivar-group) cv. Guang Lu Ai 4 Oryza sativa Indica Group cDNA clone OSIGCRN115I20, mRNA sequence	x
RNSR_1.11249.1_from_parent_RNSR_1.11249				CT858515	440	CT858515 Oryza sativa (indica cultivar-group) cv. Guang Lu Ai 4 Oryza sativa Indica Group cDNA clone OSIGCPI223A17, mRNA sequence	x
RNSR_1.11250.1_from_parent_RNSR_1.11250	LOC_Os02g17080.1	75.1	protein|OsSub16 - Putative Subtilisin homologue, expressed	CI060454	97.6	CI060454 Oryza sativa (japonica cultivar-group) UVC irradiated shoot Oryza sativa Japonica Group cDNA clone 014-M034R-C08 3', mRNA sequence	x				tr|Q9AV80|Q9AV80_ORYSJ	229	Putative uncharacterized protein OSJNBa0006L06.14 OS=Oryza sativa subsp. japonica GN=OSJNBa0006L06.14 PE=4 SV=1
RNSR_1.11251.1_from_parent_RNSR_1.11251				CB659552	52.0	OSJNEc16K05.r OSJNEc Oryza sativa Japonica Group cDNA clone OSJNEc16K05 3', mRNA sequence	x
RNSR_1.11252.1_from_parent_RNSR_1.11252				CR278987	244	CR278987 Oryza sativa library (Han B) Oryza sativa cDNA clone y642a03p5, mRNA sequence	x
RNSR_1.11254.1_from_parent_RNSR_1.11254	LOC_Os10g24450.1	859	protein|retrotransposon protein, putative, Ty3-gypsy subclass, expressed	CI259300	537	CI259300 Oryza sativa (japonica cultivar-group) same as Lib 23(supermix) Oryza sativa Japonica Group cDNA clone 045-M054R-F07 3', mRNA sequence	x	Q99315	177	Transposon Ty3-G Gag-Pol polyprotein OS=Saccharomyces cerevisiae (strain ATCC 204508 / S288c) GN=TY3B-G PE=1 SV=3
RNSR_1.11255.1_from_parent_RNSR_1.11255	LOC_Os05g22490.1	66.2	protein|retrotransposon protein, putative, unclassified, expressed	CI738482	311	CI738482 Oryza sativa (japonica cultivar-group) library (Kikuchi S) Oryza sativa Japonica Group cDNA clone J09B0015A08T3 5', mRNA sequence	x				tr|I1QF95|I1QF95_ORYGL	80.9	Uncharacterized protein (Fragment) OS=Oryza glaberrima PE=4 SV=1
RNSR_1.11256.1_from_parent_RNSR_1.11256	LOC_Os09g15880.1	108	protein|retrotransposon protein, putative, Ty3-gypsy subclass, expressed	CI264781	385	CI264781 Oryza sativa (japonica cultivar-group) Shoot and root of germinating seeds Oryza sativa Japonica Group cDNA clone 046-M049R-E10 3', mRNA sequence	x				tr|Q6K2N3|Q6K2N3_ORYSJ	108	Putative uncharacterized protein P0706E03.22 OS=Oryza sativa subsp. japonica GN=P0706E03.22 PE=4 SV=1
RNSR_1.11257.1_from_parent_RNSR_1.11257	LOC_Os10g32930.1	178	protein|expressed protein	CI136217	1425	CI136217 Oryza sativa (japonica cultivar-group) mixed callus (Normalized Library) Oryza sativa Japonica Group cDNA clone 027-M025R-A05 3', mRNA sequence	x	P24499	57.0	ATP synthase subunit a OS=Trypanosoma brucei brucei GN=ATP6 PE=2 SV=1
RNSR_1.11259.1_from_parent_RNSR_1.11259	LOC_Os10g32580.1	385	protein|GDSL-like lipase/acylhydrolase, putative, expressed	CI150390	1209	CI150390 Oryza sativa (japonica cultivar-group) Panicles mixture of one, two, three weeks after flowering Oryza sativa Japonica Group cDNA clone 029-M024R-G11 3', mRNA sequence	x	Q8LB81	259	GDSL esterase/lipase At5g33370 OS=Arabidopsis thaliana GN=At5g33370 PE=2 SV=1
RNSR_1.11263.1_from_parent_RNSR_1.11263	LOC_Os09g15880.1	114	protein|retrotransposon protein, putative, Ty3-gypsy subclass, expressed	CI264781	394	CI264781 Oryza sativa (japonica cultivar-group) Shoot and root of germinating seeds Oryza sativa Japonica Group cDNA clone 046-M049R-E10 3', mRNA sequence	x				tr|Q6K2N3|Q6K2N3_ORYSJ	114	Putative uncharacterized protein P0706E03.22 OS=Oryza sativa subsp. japonica GN=P0706E03.22 PE=4 SV=1
RNSR_1.11264.1_from_parent_RNSR_1.11264				CI746348	65.9	CI746348 Oryza sativa (japonica cultivar-group) library (Kikuchi S) Oryza sativa Japonica Group cDNA clone J09B0055E17T3 5', mRNA sequence	x
RNSR_1.11266.1_from_parent_RNSR_1.11266	LOC_Os06g25110.1	85.5	protein|retrotransposon protein, putative, Ty3-gypsy subclass, expressed	CI144954	868	CI144954 Oryza sativa (japonica cultivar-group) mixed shoot (Normalized Library) Oryza sativa Japonica Group cDNA clone 028-M062R-E10 3', mRNA sequence	x
RNSR_1.11269.1_from_parent_RNSR_1.11269				CI738731	123	CI738731 Oryza sativa (japonica cultivar-group) library (Kikuchi S) Oryza sativa Japonica Group cDNA clone J09B0016E01T3 5', mRNA sequence	x				tr|I1Q1I7|I1Q1I7_ORYGL	64.7	Uncharacterized protein (Fragment) OS=Oryza glaberrima PE=4 SV=1
RNSR_1.11271.1_from_parent_RNSR_1.11271	LOC_Os06g24160.1	101	protein|transposon protein, putative, CACTA, En/Spm sub-class, expressed	CA766967	272	AF53-Rpf_13_H22_T7_091.ab1 IRRI Drought Stress Panicle Library Oryza sativa Indica Group cDNA clone C0004798 5' similar to unknown, mRNA sequence	x	Q86AH4	57.0	Putative uncharacterized protein DDB_G0271982 OS=Dictyostelium discoideum GN=DDB_G0271982 PE=4 SV=1
RNSR_1.11274.1_from_parent_RNSR_1.11274	LOC_Os05g43630.1	144	protein|transposon protein, putative, Pong sub-class, expressed	CI317351	805	CI317351 Oryza sativa (japonica cultivar-group) shoot Oryza sativa Japonica Group cDNA clone J01B3038M23M3 3', mRNA sequence	x	Q1HVF7	50.4	Epstein-Barr nuclear antigen 1 OS=Epstein-Barr virus (strain AG876) GN=EBNA1 PE=3 SV=1
RNSR_1.11276.1_from_parent_RNSR_1.11276	LOC_Os06g29260.3	77.4	protein|retrotransposon protein, putative, unclassified, expressed	CI753405	333	CI753405 Oryza sativa (japonica cultivar-group) after pollination embryo Oryza sativa Japonica Group cDNA clone J09B0089M10T3 5', mRNA sequence	x				tr|Q7XKV7|Q7XKV7_ORYSJ	70.1	OSJNBb0012A12.11 protein OS=Oryza sativa subsp. japonica GN=OSJNBb0012A12.11 PE=4 SV=2
RNSR_1.11278.1_from_parent_RNSR_1.11278	LOC_Os03g39390.1	92.4	protein|expressed protein	CI068550	180	CI068550 Oryza sativa (japonica cultivar-group) BAP treated callus Oryza sativa Japonica Group cDNA clone 015-M055R-G07 3', mRNA sequence	x	O36027	59.7	Wiskott-Aldrich syndrome protein homolog 1 OS=Schizosaccharomyces pombe (strain 972 / ATCC 24843) GN=wsp1 PE=1 SV=3
RNSR_1.11279.1_from_parent_RNSR_1.11279	LOC_Os03g27810.1	170	protein|retrotransposon protein, putative, unclassified, expressed	CI223596	375	CI223596 Oryza sativa (japonica cultivar-group) mixed callus (Normalized Library) and mixed shoot (Normalized Library) Oryza sativa Japonica Group cDNA clone 040-M028R-B01 3', mRNA sequence	x				tr|Q10K58|Q10K58_ORYSJ	170	Putative uncharacterized protein OS=Oryza sativa subsp. japonica GN=LOC_Os03g27810 PE=4 SV=1
RNSR_1.11281.1_from_parent_RNSR_1.11281				CB666935	335	OSJNEd14A18.r OSJNEd Oryza sativa Japonica Group cDNA clone OSJNEd14A18 3', mRNA sequence	x				tr|Q6ATH3|Q6ATH3_ORYSJ	102	Putative uncharacterized protein OSJNBa0093E24.8 OS=Oryza sativa subsp. japonica GN=OSJNBa0093E24.8 PE=4 SV=1
RNSR_1.11282.1_from_parent_RNSR_1.11282	LOC_Os10g40210.1	74.3	protein|retrotransposon protein, putative, Ty3-gypsy subclass	CF955176	186	40sice_464.z1 Oryza sativa cv. PA64s leaf cDNA library Oryza sativa Indica Group cDNA 5', mRNA sequence	x				tr|Q7XCF5|Q7XCF5_ORYSJ	74.3	Putative uncharacterized protein OS=Oryza sativa subsp. japonica GN=LOC_Os10g40210 PE=4 SV=2
RNSR_1.11291.1_from_parent_RNSR_1.11291							x
RNSR_1.11293.1_from_parent_RNSR_1.11293				CB669781	214	OSJNEe02I09.f OSJNEe Oryza sativa Japonica Group cDNA clone OSJNEe02I09 5', mRNA sequence	x
RNSR_1.11294.1_from_parent_RNSR_1.11294				CI355932	79.8	CI355932 Oryza sativa (japonica cultivar-group) flower Oryza sativa Japonica Group cDNA clone J02B3092G09M3 3', mRNA sequence	x
RNSR_1.11295.1_from_parent_RNSR_1.11295	LOC_Os08g17950.1	259	protein|retrotransposon protein, putative, Ty3-gypsy subclass	CT861119	278	CT861119 Oryza sativa (indica cultivar-group) cv. Guang Lu Ai 4 Oryza sativa Indica Group cDNA clone OSIGCEA053N06, mRNA sequence	x				tr|Q9AYC4|Q9AYC4_ORYSJ	339	Putative retroelement pol polyprotein OS=Oryza sativa subsp. japonica GN=OSJNBa0094H10.11 PE=4 SV=1
RNSR_1.11296.1_from_parent_RNSR_1.11296				CI735948	167	CI735948 Oryza sativa (japonica cultivar-group) library (Kikuchi S) Oryza sativa Japonica Group cDNA clone J09B0003E21T3 5', mRNA sequence	x
RNSR_1.11297.1_from_parent_RNSR_1.11297	LOC_Os12g19640.1	86.3	protein|retrotransposon protein, putative, Ty3-gypsy subclass	CK045233	228	42913siceh_0584.z1 Oryza sativa cv. PA64s panicle ferile cDNA library Oryza sativa Indica Group cDNA 5', mRNA sequence	x				tr|Q60EU2|Q60EU2_ORYSJ	85.5	Putative uncharacterized protein OJ1122_B08.5 OS=Oryza sativa subsp. japonica GN=OJ1122_B08.5 PE=4 SV=1
RNSR_1.11298.1_from_parent_RNSR_1.11298	LOC_Os03g25710.1	79.0	protein|expressed protein	CB676790	392	OSJNEe13E01.f OSJNEe Oryza sativa Japonica Group cDNA clone OSJNEe13E01 5', mRNA sequence	x				tr|Q7Y161|Q7Y161_ORYSJ	79.0	Putative uncharacterized protein OSJNBa0090L05.19 OS=Oryza sativa subsp. japonica GN=OSJNBa0090L05.19 PE=4 SV=1
RNSR_1.11299.1_from_parent_RNSR_1.11299				CK085274	151	OsSM01005E11c Oryza sativa leaf cDNA library Oryza sativa cDNA clone OsSM01005E11, mRNA sequence	x
RNSR_1.1130.1_from_parent_RNSR_1.1130	LOC_Os04g53420.1	242	protein|expressed protein	CI747601	753	CI747601 Oryza sativa (japonica cultivar-group) library (Kikuchi S) Oryza sativa Japonica Group cDNA clone J09B0061G13T3 5', mRNA sequence	x				tr|A2WKT2|A2WKT2_ORYSI	295	Putative uncharacterized protein OS=Oryza sativa subsp. indica GN=OsI_00444 PE=4 SV=1
RNSR_1.11301.1_from_parent_RNSR_1.11301	LOC_Os10g33200.1	115	protein|expressed protein	CI754388	535	CI754388 Oryza sativa (japonica cultivar-group) library (Kikuchi S) Oryza sativa Japonica Group cDNA clone J09B0095H02T3 5', mRNA sequence	x	P13983	56.2	Extensin OS=Nicotiana tabacum GN=HRGPNT3 PE=2 SV=1
RNSR_1.11302.1_from_parent_RNSR_1.11302				JG458461	145	RRCH5SN23-H09 Rice roots inoculated with the diazotroph Herbaspirillum seropedicae strain SmR1 Oryza sativa Japonica Group cDNA 3', mRNA sequence	x
RNSR_1.11305.1_from_parent_RNSR_1.11305				HO088227	416	Plate13-A8-T7promoter Subtracted cDNA library from Indica rice variety Suraksha Oryza sativa Indica Group cDNA, mRNA sequence	x
RNSR_1.11308.1_from_parent_RNSR_1.11308	LOC_Os10g24530.1	86.3	protein|retrotransposon protein, putative, Ty3-gypsy subclass	CI422979	101	CI422979 Oryza sativa (japonica cultivar-group) germinating seeds Oryza sativa Japonica Group cDNA clone J06B5101H09M3 3', mRNA sequence	x	P83214	52.0	Sperm protamine P1 OS=Octopus vulgaris PE=1 SV=1
RNSR_1.1131.1_from_parent_RNSR_1.1131				CI523461	353	CI523461 Oryza sativa (japonica cultivar-group) after pollination embryo Oryza sativa Japonica Group cDNA clone J09B0030E01M3 3', mRNA sequence	x
RNSR_1.11313.1_from_parent_RNSR_1.11313				CI741632	63.9	CI741632 Oryza sativa (japonica cultivar-group) library (Kikuchi S) Oryza sativa Japonica Group cDNA clone J09B0031D21T3 5', mRNA sequence	x
RNSR_1.11314.1_from_parent_RNSR_1.11314				CI110698	198	CI110698 Oryza sativa (japonica cultivar-group) Panicles two weeks after flowering Oryza sativa Japonica Group cDNA clone 022-M010R-D08 3', mRNA sequence	x				tr|Q6H7Q0|Q6H7Q0_ORYSJ	59.3	Putative uncharacterized protein OJ1225_F07.13 OS=Oryza sativa subsp. japonica GN=OJ1225_F07.13 PE=4 SV=1
RNSR_1.11315.1_from_parent_RNSR_1.11315	LOC_Os04g34680.1	149	protein|retrotransposon protein, putative, unclassified, expressed	CB669781	220	OSJNEe02I09.f OSJNEe Oryza sativa Japonica Group cDNA clone OSJNEe02I09 5', mRNA sequence	x	F4IR05	97.4	Protein CER1-like 2 OS=Arabidopsis thaliana GN=At2g37700 PE=2 SV=1
RNSR_1.11317.1_from_parent_RNSR_1.11317				CI141498	56.0	CI141498 Oryza sativa (japonica cultivar-group) mixed shoot (Normalized Library) Oryza sativa Japonica Group cDNA clone 028-M012R-H11 3', mRNA sequence	x
RNSR_1.1132.1_from_parent_RNSR_1.1132				CB666296	103	OSJNEd13C08.r OSJNEd Oryza sativa Japonica Group cDNA clone OSJNEd13C08 3', mRNA sequence	x
RNSR_1.11320.1_from_parent_RNSR_1.11320	LOC_Os03g34290.1	105	protein|retrotransposon protein, putative, Ty3-gypsy subclass, expressed	CI246524	369	CI246524 Oryza sativa (japonica cultivar-group) Shoot and root of germinating seeds Oryza sativa Japonica Group cDNA clone 043-M041R-D03 3', mRNA sequence	x				tr|Q10IH1|Q10IH1_ORYSJ	105	Retrotransposon protein, putative, Ty3-gypsy subclass OS=Oryza sativa subsp. japonica GN=LOC_Os03g34290 PE=4 SV=1
RNSR_1.11322.1_from_parent_RNSR_1.11322							x
RNSR_1.11323.1_from_parent_RNSR_1.11323				CB646455	77.8	OSJNEb08P07.f OSJNEb Oryza sativa Japonica Group cDNA clone OSJNEb08P07 5', mRNA sequence	x
RNSR_1.11324.1_from_parent_RNSR_1.11324				CI138985	77.8	CI138985 Oryza sativa (japonica cultivar-group) mixed callus (Normalized Library) Oryza sativa Japonica Group cDNA clone 027-M085R-F12 3', mRNA sequence	x
RNSR_1.11325.1_from_parent_RNSR_1.11325				CA998436	85.7	S345E_G08 Rice cold stress germination cDNA library Oryza sativa Japonica Group cDNA 5', mRNA sequence	x
RNSR_1.11326.1_from_parent_RNSR_1.11326				CI178340	103	CI178340 Oryza sativa (japonica cultivar-group) supermix Oryza sativa Japonica Group cDNA clone 034-M049R-F06 3', mRNA sequence	x
RNSR_1.1133.1_from_parent_RNSR_1.1133				CB635851	276	OSIIEb16K13.r OSIIEb Oryza sativa Indica Group cDNA clone OSIIEb16K13 3', mRNA sequence	x
RNSR_1.11333.1_from_parent_RNSR_1.11333				CI751748	95.6	CI751748 Oryza sativa (japonica cultivar-group) library (Kikuchi S) Oryza sativa Japonica Group cDNA clone J09B0082H24T3 5', mRNA sequence	x
RNSR_1.11334.1_from_parent_RNSR_1.11334				CK083075	67.9	78729rsicen_23735.y1 Oryza sativa cv. LYP9 booting whole plant cDNA library Oryza sativa Indica Group cDNA 5', mRNA sequence	x
RNSR_1.11335.1_from_parent_RNSR_1.11335							x
RNSR_1.11337.1_from_parent_RNSR_1.11337	LOC_Os03g39700.1	125	protein|expressed protein	CK055867	258	61563rsicek_5283.y1 Oryza sativa cv. PA64s panicle ferile cDNA library Oryza sativa Indica Group cDNA 5', mRNA sequence	x	Q84ZL0	77.4	Formin-like protein 5 OS=Oryza sativa subsp. japonica GN=FH5 PE=2 SV=2
RNSR_1.11338.1_from_parent_RNSR_1.11338	LOC_Os06g29340.1	54.3	protein|retrotransposon protein, putative, unclassified, expressed	CI132756	170	CI132756 Oryza sativa (japonica cultivar-group) Panicles less than 5cm stage and Panicles two weeks after flowering Oryza sativa Japonica Group cDNA clone 026-M062R-D04 3', mRNA sequence	x	P21260	50.1	Uncharacterized proline-rich protein (Fragment) OS=Owenia fusiformis PE=4 SV=1
RNSR_1.11339.1_from_parent_RNSR_1.11339	LOC_Os08g36830.1	209	protein|expressed protein	CI214718	349	CI214718 Oryza sativa (japonica cultivar-group) Panicles mixture of one, two, three weeks after flowering and supermix Oryza sativa Japonica Group cDNA clone 039-M010R-A06 3', mRNA sequence	x	P78621	69.7	Cytokinesis protein sepA OS=Emericella nidulans (strain FGSC A4 / ATCC 38163 / CBS 112.46 / NRRL 194 / M139) GN=sepA PE=3 SV=2
RNSR_1.1134.1_from_parent_RNSR_1.1134				CB662505	482	OSJNEd06J17.f OSJNEd Oryza sativa Japonica Group cDNA clone OSJNEd06J17 5', mRNA sequence	x				tr|B8AAY5|B8AAY5_ORYSI	146	Putative uncharacterized protein OS=Oryza sativa subsp. indica GN=OsI_00973 PE=4 SV=1
RNSR_1.11341.1_from_parent_RNSR_1.11341				CI111550	117	CI111550 Oryza sativa (japonica cultivar-group) Panicles two weeks after flowering Oryza sativa Japonica Group cDNA clone 022-M029R-G09 3', mRNA sequence	x
RNSR_1.11344.1_from_parent_RNSR_1.11344	LOC_Os10g33484.1	50.1	protein|hypothetical protein	CI279064	283	CI279064 Oryza sativa (japonica cultivar-group) mixed shoot (Normalized Library) Oryza sativa Japonica Group cDNA clone 078-M166R-A05 3', mRNA sequence	x				tr|F6TTT4|F6TTT4_CALJA	50.1	Uncharacterized protein (Fragment) OS=Callithrix jacchus PE=4 SV=1
RNSR_1.11345.1_from_parent_RNSR_1.11345	LOC_Os09g25080.1	69.7	protein|expressed protein	AF074792	254	AF074792 UVR lab, Indian Institute of Science; catalog number IR64/late/9-95/UVR; LRD series Oryza sativa Indica Group cDNA clone LRD26, mRNA sequence	x				tr|Q6EPY9|Q6EPY9_ORYSJ	69.7	Putative uncharacterized protein P0014G10.45 OS=Oryza sativa subsp. japonica GN=P0014G10.45 PE=4 SV=1
RNSR_1.11346.1_from_parent_RNSR_1.11346				CI601796	133	CI601796 Oryza sativa (japonica cultivar-group) flower Oryza sativa Japonica Group cDNA clone J02B3123N07T3 5', mRNA sequence	x
RNSR_1.11347.1_from_parent_RNSR_1.11347							x
RNSR_1.11354.1_from_parent_RNSR_1.11354				CI326069	123	CI326069 Oryza sativa (japonica cultivar-group) shoot Oryza sativa Japonica Group cDNA clone J01B3096B12M3 3', mRNA sequence	x
RNSR_1.11355.1_from_parent_RNSR_1.11355				CB656611	145	OSJNEc11C19.f OSJNEc Oryza sativa Japonica Group cDNA clone OSJNEc11C19 5', mRNA sequence	x				tr|Q9FW53|Q9FW53_ORYSJ	131	Putative protoporphyrinogen oxidase OS=Oryza sativa subsp. japonica GN=OSJNBb0094K03.11 PE=4 SV=1
RNSR_1.11356.1_from_parent_RNSR_1.11356	LOC_Os10g33430.1	162	protein|expressed protein	CI479177	813	CI479177 Oryza sativa (japonica cultivar-group) 10 days after pollination pistil Oryza sativa Japonica Group cDNA clone J07B5140J23M3 3', mRNA sequence	x	Q9AR38	127	Protoporphyrinogen oxidase, chloroplastic OS=Oryza sativa subsp. japonica GN=PPOX1 PE=2 SV=1
RNSR_1.1136.1_from_parent_RNSR_1.1136				CI749617	436	CI749617 Oryza sativa (japonica cultivar-group) library (Kikuchi S) Oryza sativa Japonica Group cDNA clone J09B0072D05T3 5', mRNA sequence	x
RNSR_1.11362.1_from_parent_RNSR_1.11362				CK045538	56.0	42873siceh_0540.z1 Oryza sativa cv. PA64s panicle ferile cDNA library Oryza sativa Indica Group cDNA 5', mRNA sequence	x
RNSR_1.11364.1_from_parent_RNSR_1.11364	LOC_Os05g03220.1	255	protein|transposon protein, putative, unclassified	CI035949	349	CI035949 Oryza sativa (japonica cultivar-group) etiolated shoot Oryza sativa Japonica Group cDNA clone 009-M141R-G01 3', mRNA sequence	x				tr|Q9AYC2|Q9AYC2_ORYSJ	161	Polyprotein OS=Oryza sativa subsp. japonica GN=OSJNBa0094H10.13 PE=4 SV=1
RNSR_1.11365.1_from_parent_RNSR_1.11365				CA766823	58.0	AF53-Rpf_12_O22_T7_095.ab1 IRRI Drought Stress Panicle Library Oryza sativa Indica Group cDNA clone C0004582 5' similar to unknown, mRNA sequence	x
RNSR_1.11367.1_from_parent_RNSR_1.11367	LOC_Os04g08776.1	219	protein|retrotransposon protein, putative, Ty3-gypsy subclass, expressed	CI138911	799	CI138911 Oryza sativa (japonica cultivar-group) mixed callus (Normalized Library) Oryza sativa Japonica Group cDNA clone 027-M081R-F05 3', mRNA sequence	x	A5GVG4	60.5	Translation initiation factor IF-2 OS=Synechococcus sp. (strain RCC307) GN=infB PE=3 SV=1
RNSR_1.11370.1_from_parent_RNSR_1.11370				CX110149	240	EI027M21 A normalized whole-life-cycle cDNA library of rice Oryza sativa Indica Group cDNA clone EI027M21 5', mRNA sequence	x				tr|Q6H7Q0|Q6H7Q0_ORYSJ	68.6	Putative uncharacterized protein OJ1225_F07.13 OS=Oryza sativa subsp. japonica GN=OJ1225_F07.13 PE=4 SV=1
RNSR_1.11371.1_from_parent_RNSR_1.11371							x
RNSR_1.11373.1_from_parent_RNSR_1.11373	LOC_Os09g09410.1	173	protein|retrotransposon protein, putative, Ty3-gypsy subclass	AU172653	58.0	AU172653 Rice panicle at flowering stage Oryza sativa Japonica Group cDNA clone E3381, mRNA sequence	x				tr|B8AIA8|B8AIA8_ORYSI	192	Putative uncharacterized protein OS=Oryza sativa subsp. indica GN=OsI_07311 PE=4 SV=1
RNSR_1.11375.1_from_parent_RNSR_1.11375	LOC_Os07g45800.1	85.5	protein|transposon protein, putative, unclassified, expressed	CI567449	264	CI567449 Oryza sativa (japonica cultivar-group) shoot Oryza sativa Japonica Group cDNA clone J01B3043I07T3 5', mRNA sequence	x				tr|Q7XGQ2|Q7XGQ2_ORYSJ	89.0	Putative polyprotein OS=Oryza sativa subsp. japonica GN=OSJNBa0028C16.18 PE=4 SV=1
RNSR_1.11376.1_from_parent_RNSR_1.11376	LOC_Os10g24530.1	236	protein|retrotransposon protein, putative, Ty3-gypsy subclass	CI422979	153	CI422979 Oryza sativa (japonica cultivar-group) germinating seeds Oryza sativa Japonica Group cDNA clone J06B5101H09M3 3', mRNA sequence	x	Q06666	54.7	Octapeptide-repeat protein T2 OS=Mus musculus GN=Srst PE=2 SV=1
RNSR_1.11380.1_from_parent_RNSR_1.11380	LOC_Os05g18350.1	199	protein|retrotransposon, putative, centromere-specific, expressed	CI683852	448	CI683852 Oryza sativa (japonica cultivar-group) 20 days after pollination pistil Oryza sativa Japonica Group cDNA clone J07B5064E13T3 5', mRNA sequence	x	Q9FPQ6	86.7	Vegetative cell wall protein gp1 OS=Chlamydomonas reinhardtii GN=GP1 PE=2 SV=1
RNSR_1.11381.1_from_parent_RNSR_1.11381	LOC_Os12g19710.1	176	protein|retrotransposon protein, putative, Ty3-gypsy subclass	CT851343	159	CT851343 Oryza sativa (indica cultivar-group) cv. Guang Lu Ai 4 Oryza sativa Indica Group cDNA clone OSIGCPI217N05, mRNA sequence	x				tr|Q9AYC4|Q9AYC4_ORYSJ	209	Putative retroelement pol polyprotein OS=Oryza sativa subsp. japonica GN=OSJNBa0094H10.11 PE=4 SV=1
RNSR_1.11382.1_from_parent_RNSR_1.11382	LOC_Os02g34030.1	338	protein|retrotransposon protein, putative, unclassified, expressed	BX928401	236	BX928401 Oryza sativa library (Han B) Oryza sativa cDNA clone y695h12p3, mRNA sequence	x	P04146	137	Copia protein OS=Drosophila melanogaster GN=GIP PE=1 SV=3
RNSR_1.11383.1_from_parent_RNSR_1.11383				CI313427	311	CI313427 Oryza sativa (japonica cultivar-group) shoot Oryza sativa Japonica Group cDNA clone J01A3008H21M3 3', mRNA sequence	x
RNSR_1.11384.1_from_parent_RNSR_1.11384	LOC_Os06g14930.1	233	protein|retrotransposon protein, putative, unclassified, expressed	CB661200	436	OSJNEd03M04.f OSJNEd Oryza sativa Japonica Group cDNA clone OSJNEd03M04 5', mRNA sequence	x	Q9FPQ6	100	Vegetative cell wall protein gp1 OS=Chlamydomonas reinhardtii GN=GP1 PE=2 SV=1
RNSR_1.11385.1_from_parent_RNSR_1.11385	LOC_Os03g23060.1	60.1	protein|transposon protein, putative, unclassified, expressed	CT844256	151	CT844256 Oryza sativa (indica cultivar-group) cv. Guang Lu Ai 4 Oryza sativa Indica Group cDNA clone CONTIG5926, mRNA sequence	x				tr|Q9XEM1|Q9XEM1_ORYSI	65.9	Putative uncharacterized protein OS=Oryza sativa subsp. indica PE=4 SV=1
RNSR_1.11386.1_from_parent_RNSR_1.11386				CI272101	145	CI272101 Oryza sativa (japonica cultivar-group) supermix Oryza sativa Japonica Group cDNA clone 074-M156R-E07 3', mRNA sequence	x
RNSR_1.11387.1_from_parent_RNSR_1.11387	LOC_Os10g09410.1	93.2	protein|retrotransposon protein, putative, Ty3-gypsy subclass	CI035680	329	CI035680 Oryza sativa (japonica cultivar-group) etiolated shoot Oryza sativa Japonica Group cDNA clone 009-M138R-F04 3', mRNA sequence	x				tr|Q8LMJ8|Q8LMJ8_ORYSJ	93.2	Putative uncharacterized protein OSJNBa0011A24.8 OS=Oryza sativa subsp. japonica GN=OSJNBa0011A24.8 PE=4 SV=1
RNSR_1.11388.1_from_parent_RNSR_1.11388				CA760212	56.0	BR060014B20B05.ab1 IRRI clones Oryza sativa Indica Group cDNA clone BR060014B20B05.ab1 similar to hypothetical protein T1F15.5 - Arabidopsis thaliana gi|3176664|gb|AAC18788.1|AAC18788 (AC004393) Contains similarity to beta scruin gb|Z47541 from Limulus polyphemus. ESTs gb|T04493 and gb|AA585955 come from this gene. [Arabidopsis thaliana], mRNA sequence	x
RNSR_1.11389.1_from_parent_RNSR_1.11389	LOC_Os08g27500.1	104	protein|retrotransposon protein, putative, Ty1-copia subclass, expressed	CI745410	228	CI745410 Oryza sativa (japonica cultivar-group) 1 day after pollination pistil Oryza sativa Japonica Group cDNA clone J09B0051B14T3 5', mRNA sequence	x				tr|Q5VR58|Q5VR58_ORYSJ	111	Putative uncharacterized protein P0702B09.32 OS=Oryza sativa subsp. japonica GN=P0702B09.32 PE=4 SV=1
RNSR_1.1139.1_from_parent_RNSR_1.1139				CI338296	228	CI338296 Oryza sativa (japonica cultivar-group) shoot Oryza sativa Japonica Group cDNA clone J01B3163O06M3 3', mRNA sequence	x				tr|I1PXL6|I1PXL6_ORYGL	50.1	Uncharacterized protein OS=Oryza glaberrima PE=4 SV=1
RNSR_1.11395.1_from_parent_RNSR_1.11395				AU172639	56.0	AU172639 Rice panicle at flowering stage Oryza sativa Japonica Group cDNA clone E3087, mRNA sequence	x
RNSR_1.11399.1_from_parent_RNSR_1.11399							x
RNSR_1.114.1_from_parent_RNSR_1.114	LOC_Os02g56410.1	125	protein|retrotransposon protein, putative, Ty3-gypsy subclass	CK085119	553	OsSM01002E03c Oryza sativa leaf cDNA library Oryza sativa cDNA clone OsSM01002E03, mRNA sequence	x				tr|Q10R08|Q10R08_ORYSJ	122	Retrotransposon protein, putative, Ty3-gypsy subclass OS=Oryza sativa subsp. japonica GN=LOC_Os03g07930 PE=4 SV=1
RNSR_1.1140.1_from_parent_RNSR_1.1140				CF320148	161	HD--10-O15.g1 OsHDAC1-overexpressing transgenic rice plasmid cDNA library (HD) Oryza sativa Japonica Group cDNA clone HD--10-O15, mRNA sequence	x	Q6BUE3	61.6	Protein PXR1 OS=Debaryomyces hansenii (strain ATCC 36239 / CBS 767 / JCM 1990 / NBRC 0083 / IGC 2968) GN=PXR1 PE=3 SV=1
RNSR_1.11400.1_from_parent_RNSR_1.11400				CI340551	115	CI340551 Oryza sativa (japonica cultivar-group) flower Oryza sativa Japonica Group cDNA clone J02B3009M11M3 3', mRNA sequence	x				tr|J3MUS8|J3MUS8_ORYBR	57.8	Uncharacterized protein OS=Oryza brachyantha GN=OB08G28590 PE=4 SV=1
RNSR_1.11402.1_from_parent_RNSR_1.11402				CI752551	77.8	CI752551 Oryza sativa (japonica cultivar-group) library (Kikuchi S) Oryza sativa Japonica Group cDNA clone J09B0085L10T3 5', mRNA sequence	x
RNSR_1.11403.1_from_parent_RNSR_1.11403	LOC_Os11g38270.1	62.8	protein|hypothetical protein	CI743773	745	CI743773 Oryza sativa (japonica cultivar-group) library (Kikuchi S) Oryza sativa Japonica Group cDNA clone J09B0043E02T3 5', mRNA sequence	x				tr|Q656C1|Q656C1_ORYSJ	92.8	Putative uncharacterized protein P0664F03.32 OS=Oryza sativa subsp. japonica GN=P0664F03.32 PE=4 SV=1
RNSR_1.11406.1_from_parent_RNSR_1.11406				CT846486	81.8	CT846486 Oryza sativa (indica cultivar-group) cv. Guang Lu Ai 4 Oryza sativa Indica Group cDNA clone CONTIG6932, mRNA sequence	x
RNSR_1.11407.1_from_parent_RNSR_1.11407				CT858780	63.9	CT858780 Oryza sativa (indica cultivar-group) cv. Guang Lu Ai 4 Oryza sativa Indica Group cDNA clone OSIGCEA007A19, mRNA sequence	x
RNSR_1.11408.1_from_parent_RNSR_1.11408	LOC_Os12g15480.1	85.1	protein|expressed protein	CI230641	252	CI230641 Oryza sativa (japonica cultivar-group) Panicles mixture of one, two, three weeks after flowering and root of seedlings Oryza sativa Japonica Group cDNA clone 041-M027R-G05 3', mRNA sequence	x				tr|Q2QUQ2|Q2QUQ2_ORYSJ	85.1	Putative uncharacterized protein OS=Oryza sativa subsp. japonica GN=LOC_Os12g15480 PE=4 SV=1
RNSR_1.11409.1_from_parent_RNSR_1.11409	LOC_Os07g06325.1	117	protein|retrotransposon protein, putative, unclassified	CI746371	216	CI746371 Oryza sativa (japonica cultivar-group) library (Kikuchi S) Oryza sativa Japonica Group cDNA clone J09B0055G20T3 5', mRNA sequence	x				tr|Q6Z118|Q6Z118_ORYSJ	117	Putative uncharacterized protein OSJNBa0024L18.22 OS=Oryza sativa subsp. japonica GN=P0455F03.6 PE=4 SV=1
RNSR_1.11410.1_from_parent_RNSR_1.11410	LOC_Os06g27780.1	143	protein|retrotransposon protein, putative, unclassified	FG947888	200	MA_93-11_04783 Mature embryo cDNA Library of 93-11 Oryza sativa Indica Group cDNA 5', mRNA sequence	x				tr|Q69XS6|Q69XS6_ORYSJ	155	Putative uncharacterized protein P0613F06.52 OS=Oryza sativa subsp. japonica GN=P0613F06.52 PE=4 SV=1
RNSR_1.11411.1_from_parent_RNSR_1.11411				CI749239	85.7	CI749239 Oryza sativa (japonica cultivar-group) library (Kikuchi S) Oryza sativa Japonica Group cDNA clone J09B0070C08T3 5', mRNA sequence	x				tr|D8U6K7|D8U6K7_VOLCA	58.9	Putative uncharacterized protein OS=Volvox carteri GN=VOLCADRAFT_102187 PE=4 SV=1
RNSR_1.11412.1_from_parent_RNSR_1.11412	LOC_Os10g08560.1	70.1	protein|retrotransposon protein, putative, Ty3-gypsy subclass	CK085215	131	OsSM01004D12c Oryza sativa leaf cDNA library Oryza sativa cDNA clone OsSM01004D12, mRNA sequence	x				tr|Q8LM11|Q8LM11_ORYSJ	70.1	Putative retroelement OS=Oryza sativa subsp. japonica GN=OSJNAb0015J03.10 PE=4 SV=1
RNSR_1.11413.1_from_parent_RNSR_1.11413				CA766154	145	AF53-Rpf_10_F01_T7_003.ab1 IRRI Drought Stress Panicle Library Oryza sativa Indica Group cDNA clone C0003577 5' similar to unknown, mRNA sequence	x
RNSR_1.11418.1_from_parent_RNSR_1.11418				BI808102	174	C002E12 Oryza sativa mature leaf library induced by M.grisea Oryza sativa cDNA clone C002E12, mRNA sequence	x				tr|Q6H7Q0|Q6H7Q0_ORYSJ	53.9	Putative uncharacterized protein OJ1225_F07.13 OS=Oryza sativa subsp. japonica GN=OJ1225_F07.13 PE=4 SV=1
RNSR_1.11419.1_from_parent_RNSR_1.11419				CI535982	52.0	CI535982 Oryza sativa (japonica cultivar-group) after pollination embryo Oryza sativa Japonica Group cDNA clone J09B0090L18M3 3', mRNA sequence	x
RNSR_1.11421.1_from_parent_RNSR_1.11421				CI425488	60.0	CI425488 Oryza sativa (japonica cultivar-group) 14 days after transferring callus Oryza sativa Japonica Group cDNA clone J06B5115A04M3 3', mRNA sequence	x
RNSR_1.11422.1_from_parent_RNSR_1.11422				CI225368	135	CI225368 Oryza sativa (japonica cultivar-group) mixed callus (Normalized Library) and mixed shoot (Normalized Library) Oryza sativa Japonica Group cDNA clone 040-M050R-D03 3', mRNA sequence	x
RNSR_1.11423.1_from_parent_RNSR_1.11423				CI371592	52.0	CI371592 Oryza sativa (japonica cultivar-group) callus Oryza sativa Japonica Group cDNA clone J03B3047B15M3 3', mRNA sequence	x
RNSR_1.11426.1_from_parent_RNSR_1.11426				CR283172	54.0	CR283172 Oryza sativa library (Han B) Oryza sativa cDNA clone y843c04p5, mRNA sequence	x
RNSR_1.11427.1_from_parent_RNSR_1.11427				CB620506	127	OSIIEa05M09.f OSIIEa Oryza sativa Indica Group cDNA clone OSIIEa05M09 5', mRNA sequence	x
RNSR_1.11428.1_from_parent_RNSR_1.11428							x
RNSR_1.11429.1_from_parent_RNSR_1.11429				AU088635	73.8	AU088635 Rice panicle (longer than 10cm) Oryza sativa Japonica Group cDNA clone E20434, mRNA sequence	x
RNSR_1.11430.1_from_parent_RNSR_1.11430	LOC_Os11g41365.1	68.6	protein|expressed protein	CR279581	309	CR279581 Oryza sativa library (Han B) Oryza sativa cDNA clone y819h05p5, mRNA sequence	x				tr|I1NNH3|I1NNH3_ORYGL	50.4	Uncharacterized protein OS=Oryza glaberrima PE=4 SV=1
RNSR_1.11431.1_from_parent_RNSR_1.11431				CI651148	99.6	CI651148 Oryza sativa (japonica cultivar-group) library (Kikuchi S) Oryza sativa Japonica Group cDNA clone J06B5109M10T3 5', mRNA sequence	x
RNSR_1.11432.1_from_parent_RNSR_1.11432				CF317106	50.1	HD--06-K20.g1 OsHDAC1-overexpressing transgenic rice plasmid cDNA library (HD) Oryza sativa Japonica Group cDNA clone HD--06-K20, mRNA sequence	x
RNSR_1.11434.1_from_parent_RNSR_1.11434				CI742578	283	CI742578 Oryza sativa (japonica cultivar-group) library (Kikuchi S) Oryza sativa Japonica Group cDNA clone J09B0036L03T3 5', mRNA sequence	x
RNSR_1.11435.1_from_parent_RNSR_1.11435				CI132242	101	CI132242 Oryza sativa (japonica cultivar-group) Panicles less than 5cm stage and Panicles two weeks after flowering Oryza sativa Japonica Group cDNA clone 026-M054R-B08 3', mRNA sequence	x
RNSR_1.11437.1_from_parent_RNSR_1.11437	LOC_Os01g10030.1	63.5	protein|expressed protein	CB620506	165	OSIIEa05M09.f OSIIEa Oryza sativa Indica Group cDNA clone OSIIEa05M09 5', mRNA sequence	x				tr|Q0JPW8|Q0JPW8_ORYSJ	63.5	Os01g0196800 protein OS=Oryza sativa subsp. japonica GN=Os01g0196800 PE=4 SV=1
RNSR_1.11442.1_from_parent_RNSR_1.11442	LOC_Os12g01355.1	51.2	protein|expressed protein	CI139452	268	CI139452 Oryza sativa (japonica cultivar-group) mixed callus (Normalized Library) Oryza sativa Japonica Group cDNA clone 027-M097R-E07 3', mRNA sequence	x				tr|I1PU56|I1PU56_ORYGL	69.7	Uncharacterized protein OS=Oryza glaberrima PE=4 SV=1
RNSR_1.11443.1_from_parent_RNSR_1.11443				CR282923	147	CR282923 Oryza sativa library (Han B) Oryza sativa cDNA clone y765g06p5, mRNA sequence	x
RNSR_1.11444.1_from_parent_RNSR_1.11444				EX493721	119	OSHy71_EST24(PS1336) blast-infected rice leaf cDNA library from 3-week-old O. Sativa plant Oryza sativa Indica Group cDNA clone PS1336, mRNA sequence	x
RNSR_1.11445.1_from_parent_RNSR_1.11445				CK051282	93.7	52725rsicek_0919.y1 Oryza sativa cv. PA64s panicle ferile cDNA library Oryza sativa Indica Group cDNA 5', mRNA sequence	x
RNSR_1.11446.1_from_parent_RNSR_1.11446				CI488788	153	CI488788 Oryza sativa (japonica cultivar-group) 30 days after pollination pistil Oryza sativa Japonica Group cDNA clone J07B5185O19M3 3', mRNA sequence	x
RNSR_1.11448.1_from_parent_RNSR_1.11448	LOC_Os04g34400.1	389	protein|retrotransposon protein, putative, unclassified	CR282114	111	CR282114 Oryza sativa library (Han B) Oryza sativa cDNA clone p659h12p3, mRNA sequence	x	P0C2F6	165	Putative ribonuclease H protein At1g65750 OS=Arabidopsis thaliana GN=At1g65750 PE=3 SV=1
RNSR_1.11449.1_from_parent_RNSR_1.11449	LOC_Os11g38270.1	93.2	protein|hypothetical protein	CA765821	272	AF53-Rpf_08_P21_T7_095.ab1 IRRI Drought Stress Panicle Library Oryza sativa Indica Group cDNA clone C0003069 5' similar to unknown, mRNA sequence	x				tr|I1R8S2|I1R8S2_ORYGL	109	Uncharacterized protein (Fragment) OS=Oryza glaberrima PE=4 SV=1
RNSR_1.1145.1_from_parent_RNSR_1.1145							x
RNSR_1.11450.1_from_parent_RNSR_1.11450				BI809241	52.0	F003A08 Oryza sativa mature leaf library induced by M.grisea Oryza sativa cDNA clone F003A08, mRNA sequence	x
RNSR_1.11456.1_from_parent_RNSR_1.11456							x
RNSR_1.11462.1_from_parent_RNSR_1.11462				CK085301	67.9	OsSM01006A04c Oryza sativa leaf cDNA library Oryza sativa cDNA clone OsSM01006A04, mRNA sequence	x
RNSR_1.11463.1_from_parent_RNSR_1.11463	LOC_Os06g27780.1	89.7	protein|retrotransposon protein, putative, unclassified	CB664006	276	OSJNEd09H22.r OSJNEd Oryza sativa Japonica Group cDNA clone OSJNEd09H22 3', mRNA sequence	x				tr|Q69XS6|Q69XS6_ORYSJ	86.3	Putative uncharacterized protein P0613F06.52 OS=Oryza sativa subsp. japonica GN=P0613F06.52 PE=4 SV=1
RNSR_1.11464.1_from_parent_RNSR_1.11464				HO088507	416	S302-T7promoter Subtracted cDNA library from Indica rice variety Suraksha Oryza sativa Indica Group cDNA, mRNA sequence	x
RNSR_1.11465.1_from_parent_RNSR_1.11465	LOC_Os08g13800.1	69.3	protein|NB-ARC domain containing protein, expressed	CB635109	541	OSIIEb15C04.f OSIIEb Oryza sativa Indica Group cDNA clone OSIIEb15C04 5', mRNA sequence	x				tr|I1Q8X7|I1Q8X7_ORYGL	58.2	Uncharacterized protein OS=Oryza glaberrima PE=4 SV=1
RNSR_1.11469.1_from_parent_RNSR_1.11469	LOC_Os09g36760.1	89.0	protein|DUF630/DUF632 domains containing protein, putative, expressed	CI304002	180	CI304002 Oryza sativa (japonica cultivar-group) cold treated callus Oryza sativa Japonica Group cDNA clone 012-M022F-F03 5', mRNA sequence	x	P28702	52.8	Retinoic acid receptor RXR-beta OS=Homo sapiens GN=RXRB PE=1 SV=2
RNSR_1.1147.1_from_parent_RNSR_1.1147				CI313052	147	CI313052 Oryza sativa (japonica cultivar-group) shoot Oryza sativa Japonica Group cDNA clone J01A3005G19M3 3', mRNA sequence	x
RNSR_1.11471.1_from_parent_RNSR_1.11471	LOC_Os10g34020.1	185	protein|glutathione S-transferase, putative, expressed	CF291581	815	14ROOT--02-B03.b1 Rice root plasmid cDNA library (14ROOT) Oryza sativa Japonica Group cDNA clone 14ROOT--02-B03, mRNA sequence	x	Q06398	130	Probable glutathione S-transferase GSTU6 OS=Oryza sativa subsp. japonica GN=GSTU6 PE=2 SV=2
RNSR_1.11474.1_from_parent_RNSR_1.11474				CI751892	63.9	CI751892 Oryza sativa (japonica cultivar-group) library (Kikuchi S) Oryza sativa Japonica Group cDNA clone J09B0083B21T3 5', mRNA sequence	x				tr|I1R8S2|I1R8S2_ORYGL	60.1	Uncharacterized protein (Fragment) OS=Oryza glaberrima PE=4 SV=1
RNSR_1.11475.1_from_parent_RNSR_1.11475	LOC_Os07g44220.1	125	protein|expressed protein	CB620324	638	OSIIEa05H03.f OSIIEa Oryza sativa Indica Group cDNA clone OSIIEa05H03 5', mRNA sequence	x	Q5ZMJ9	59.3	Serine/arginine repetitive matrix protein 1 OS=Gallus gallus GN=SRRM1 PE=2 SV=1
RNSR_1.11476.1_from_parent_RNSR_1.11476							x
RNSR_1.1148.1_from_parent_RNSR_1.1148	LOC_Os01g10030.1	51.6	protein|expressed protein	CB620506	194	OSIIEa05M09.f OSIIEa Oryza sativa Indica Group cDNA clone OSIIEa05M09 5', mRNA sequence	x				tr|I1PBY8|I1PBY8_ORYGL	63.2	Uncharacterized protein (Fragment) OS=Oryza glaberrima PE=4 SV=1
RNSR_1.11481.1_from_parent_RNSR_1.11481							x
RNSR_1.11484.1_from_parent_RNSR_1.11484							x
RNSR_1.11485.1_from_parent_RNSR_1.11485							x				tr|J3N3H9|J3N3H9_ORYBR	73.6	Uncharacterized protein OS=Oryza brachyantha GN=OB10G20770 PE=3 SV=1
RNSR_1.11486.1_from_parent_RNSR_1.11486							x
RNSR_1.11496.1_from_parent_RNSR_1.11496	LOC_Os12g14120.1	52.4	protein|retrotransposon protein, putative, Ty1-copia subclass, expressed	CB636636	52.0	OSJNEa02F20.f OSJNEa Oryza sativa Japonica Group cDNA clone OSJNEa02F20 5', mRNA sequence	x				tr|Q6ETF9|Q6ETF9_ORYSJ	122	Putative uncharacterized protein OJ1298_H07.10 OS=Oryza sativa subsp. japonica GN=OJ1298_H07.10 PE=4 SV=1
RNSR_1.11497.1_from_parent_RNSR_1.11497				CI105826	289	CI105826 Oryza sativa (japonica cultivar-group) Panicles less than 5cm stage Oryza sativa Japonica Group cDNA clone 021-M004R-G10 3', mRNA sequence	x
RNSR_1.115.1_from_parent_RNSR_1.115				CI751306	159	CI751306 Oryza sativa (japonica cultivar-group) library (Kikuchi S) Oryza sativa Japonica Group cDNA clone J09B0080F20T3 5', mRNA sequence	x
RNSR_1.11504.1_from_parent_RNSR_1.11504				D22334	97.6	RICC10759A Rice callus Oryza sativa Japonica Group cDNA clone C10759_1A, mRNA sequence	x
RNSR_1.11505.1_from_parent_RNSR_1.11505	LOC_Os07g45880.1	160	protein|retrotransposon protein, putative, unclassified, expressed	CK012787	58.0	28612rsicef_5692.y1 Oryza sativa cv. PA64s panicle sterile cDNA library Oryza sativa Indica Group cDNA 5', mRNA sequence	x	P0C2F6	52.8	Putative ribonuclease H protein At1g65750 OS=Arabidopsis thaliana GN=At1g65750 PE=3 SV=1
RNSR_1.11506.1_from_parent_RNSR_1.11506				CK083235	60.0	80401rsicen_5631.y1 Oryza sativa cv. LYP9 booting whole plant cDNA library Oryza sativa Indica Group cDNA 5', mRNA sequence	x
RNSR_1.11507.1_from_parent_RNSR_1.11507				CI066124	157	CI066124 Oryza sativa (japonica cultivar-group) BAP treated callus Oryza sativa Japonica Group cDNA clone 015-M020R-A07 3', mRNA sequence	x
RNSR_1.11508.1_from_parent_RNSR_1.11508	LOC_Os02g04070.1	73.6	protein|retrotransposon protein, putative, unclassified, expressed	CB620506	139	OSIIEa05M09.f OSIIEa Oryza sativa Indica Group cDNA clone OSIIEa05M09 5', mRNA sequence	x				tr|J3KUE7|J3KUE7_ORYBR	65.5	Uncharacterized protein OS=Oryza brachyantha GN=OB0049G10040 PE=4 SV=1
RNSR_1.11509.1_from_parent_RNSR_1.11509							x
RNSR_1.1151.1_from_parent_RNSR_1.1151	LOC_Os01g11990.1	249	protein|expressed protein	CI446457	662	CI446457 Oryza sativa (japonica cultivar-group) germinating seeds Oryza sativa Japonica Group cDNA clone J06B5208O10M3 3', mRNA sequence	x	Q9M365	66.2	Probable F-box protein At3g61730 OS=Arabidopsis thaliana GN=RMF PE=1 SV=2
RNSR_1.11510.1_from_parent_RNSR_1.11510	LOC_Os10g33570.1	1673	protein|retrotransposon protein, putative, Ty1-copia subclass, expressed	AU076106	1189	AU076106 Rice panicle (longer than 10cm) Oryza sativa Japonica Group cDNA clone E20423_5A, mRNA sequence	x	P10978	319	Retrovirus-related Pol polyprotein from transposon TNT 1-94 OS=Nicotiana tabacum PE=2 SV=1
RNSR_1.11514.1_from_parent_RNSR_1.11514							x
RNSR_1.11519.1_from_parent_RNSR_1.11519	LOC_Os10g34470.1	106	protein|HD domain containing protein 2, putative, expressed	CK045386	1074	48904rsiceh_18926.y1 Oryza sativa cv. PA64s panicle ferile cDNA library Oryza sativa Indica Group cDNA 5', mRNA sequence	x	Q9UQ35	61.6	Serine/arginine repetitive matrix protein 2 OS=Homo sapiens GN=SRRM2 PE=1 SV=2
RNSR_1.11520.1_from_parent_RNSR_1.11520	LOC_Os10g34480.1	867	protein|cytochrome P450, putative, expressed	CT848744	1600	CT848744 Oryza sativa (indica cultivar-group) cv. Guang Lu Ai 4 Oryza sativa Indica Group cDNA clone CONTIG4543, mRNA sequence	x	Q9FMY1	495	Cytochrome P450 86B1 OS=Arabidopsis thaliana GN=CYP86B1 PE=2 SV=1
RNSR_1.11526.1_from_parent_RNSR_1.11526	LOC_Os11g25600.1	52.0	protein|expressed protein	CI217557	172	CI217557 Oryza sativa (japonica cultivar-group) Panicles mixture of one, two, three weeks after flowering and supermix Oryza sativa Japonica Group cDNA clone 039-M047R-H05 3', mRNA sequence	x				tr|Q6Z7M5|Q6Z7M5_ORYSJ	57.4	Putative uncharacterized protein OJ1233_A01.13 OS=Oryza sativa subsp. japonica GN=OJ1233_A01.13 PE=4 SV=1
RNSR_1.11527.1_from_parent_RNSR_1.11527				CA762814	54.0	BR060004B10G07.ab1 IRRI clones Oryza sativa Indica Group cDNA clone BR060004B10G07.ab1 similar to Pi-b protein [Oryza sativa], mRNA sequence	x
RNSR_1.1155.1_from_parent_RNSR_1.1155	LOC_Os09g20190.1	64.7	protein|expressed protein	CB649029	167	OSJNEb12L18.r OSJNEb Oryza sativa Japonica Group cDNA clone OSJNEb12L18 3', mRNA sequence	x				tr|Q65XS6|Q65XS6_ORYSJ	98.2	Putative uncharacterized protein P0685E10.2 OS=Oryza sativa subsp. japonica GN=P0685E10.2 PE=4 SV=1
RNSR_1.11553.1_from_parent_RNSR_1.11553	LOC_Os10g33060.1	569	protein|hcr2-5D, putative, expressed	CK431303	478	HL142 rice cDNA-AFLP products Oryza sativa Indica Group cDNA, mRNA sequence	x	Q8VZG8	203	Probable LRR receptor-like serine/threonine-protein kinase At4g08850 OS=Arabidopsis thaliana GN=At4g08850 PE=1 SV=3
RNSR_1.11556.1_from_parent_RNSR_1.11556	LOC_Os07g07960.1	105	protein|retrotransposon protein, putative, unclassified	CI746371	408	CI746371 Oryza sativa (japonica cultivar-group) library (Kikuchi S) Oryza sativa Japonica Group cDNA clone J09B0055G20T3 5', mRNA sequence	x	F4HPR5	73.9	Dynamin-related protein 5A OS=Arabidopsis thaliana GN=DRP5A PE=2 SV=1
RNSR_1.1156.1_from_parent_RNSR_1.1156	LOC_Os10g41910.1	168	protein|expressed protein	CI211843	283	CI211843 Oryza sativa (japonica cultivar-group) same as Lib 33(supermix) Oryza sativa Japonica Group cDNA clone 038-M070R-F06 3', mRNA sequence	x	A7XQ02	53.9	Mulatexin OS=Morus alba PE=1 SV=2
RNSR_1.11560.1_from_parent_RNSR_1.11560	LOC_Os10g34750.2	608	protein|LIG1 - Putative DNA ligase I, expressed	CB634345	680	OSIIEb13M20.f OSIIEb Oryza sativa Indica Group cDNA clone OSIIEb13M20 5', mRNA sequence	x	Q42572	185	DNA ligase 1 OS=Arabidopsis thaliana GN=LIG1 PE=2 SV=2
RNSR_1.11561.1_from_parent_RNSR_1.11561				AU029338	52.0	AU029338 Rice panicle shorter than 3cm Oryza sativa Japonica Group cDNA clone E30178_5A, mRNA sequence	x
RNSR_1.11562.1_from_parent_RNSR_1.11562				CI410117	50.1	CI410117 Oryza sativa (japonica cultivar-group) leaf of seedling 10mM H2O2 (10min), 24hr after treatment Oryza sativa Japonica Group cDNA clone J06B5042D16M3 3', mRNA sequence	x
RNSR_1.11564.1_from_parent_RNSR_1.11564							x
RNSR_1.11565.1_from_parent_RNSR_1.11565							x
RNSR_1.11566.1_from_parent_RNSR_1.11566	LOC_Os10g33970.2	718	protein|double-stranded RNA binding motif containing protein, expressed	CB628331	1509	OSIIEb03N08.r OSIIEb Oryza sativa Indica Group cDNA clone OSIIEb03N08 3', mRNA sequence	x	Q9AV50	718	Double-stranded RNA-binding protein 6 OS=Oryza sativa subsp. japonica GN=DRB6 PE=2 SV=1
RNSR_1.11571.1_from_parent_RNSR_1.11571	LOC_Os09g02850.1	65.5	protein|hypothetical protein	CB668990	151	OSJNEe01C11.f OSJNEe Oryza sativa Japonica Group cDNA clone OSJNEe01C11 5', mRNA sequence	x				tr|I1QF95|I1QF95_ORYGL	75.1	Uncharacterized protein (Fragment) OS=Oryza glaberrima PE=4 SV=1
RNSR_1.11573.1_from_parent_RNSR_1.11573	LOC_Os11g06430.1	60.8	protein|hypothetical protein	CI565090	178	CI565090 Oryza sativa (japonica cultivar-group) shoot Oryza sativa Japonica Group cDNA clone J01B3026F13T3 5', mRNA sequence	x				tr|Q6YUZ5|Q6YUZ5_ORYSJ	63.5	Putative uncharacterized protein B1307A11.14 OS=Oryza sativa subsp. japonica GN=B1307A11.14 PE=4 SV=1
RNSR_1.11574.1_from_parent_RNSR_1.11574				CI402324	103	CI402324 Oryza sativa (japonica cultivar-group) germinating seeds Oryza sativa Japonica Group cDNA clone J06B5001F20M3 3', mRNA sequence	x
RNSR_1.11575.1_from_parent_RNSR_1.11575				CK034765	165	37944rsiceg_1167.y1 Oryza sativa cv. 93-11 tillering whole plant cDNA library Oryza sativa cDNA 5', mRNA sequence	x
RNSR_1.1158.1_from_parent_RNSR_1.1158							x
RNSR_1.11586.1_from_parent_RNSR_1.11586	LOC_Os02g23823.2	52.4	protein|helix-loop-helix DNA-binding domain containing protein, expressed	CT842191	182	CT842191 Oryza sativa (indica cultivar-group) cv. Guang Lu Ai 4 Oryza sativa Indica Group cDNA clone CONTIG1668, mRNA sequence	x				tr|Q6H7Q0|Q6H7Q0_ORYSJ	58.2	Putative uncharacterized protein OJ1225_F07.13 OS=Oryza sativa subsp. japonica GN=OJ1225_F07.13 PE=4 SV=1
RNSR_1.11587.1_from_parent_RNSR_1.11587				CB637008	52.0	OSJNEa03B15.f OSJNEa Oryza sativa Japonica Group cDNA clone OSJNEa03B15 5', mRNA sequence	x
RNSR_1.11589.1_from_parent_RNSR_1.11589	LOC_Os01g16850.1	58.5	protein|retrotransposon protein, putative, unclassified, expressed	CB666196	127	OSJNEd12P22.f OSJNEd Oryza sativa Japonica Group cDNA clone OSJNEd12P22 5', mRNA sequence	x				tr|B9EYZ3|B9EYZ3_ORYSJ	55.8	Uncharacterized protein OS=Oryza sativa subsp. japonica GN=OsJ_03115 PE=4 SV=1
RNSR_1.11590.1_from_parent_RNSR_1.11590	LOC_Os05g00996.1	125	protein|retrotransposon protein, putative, unclassified, expressed	BX928978	278	BX928978 Oryza sativa library (Han B) Oryza sativa cDNA clone y832g04p5, mRNA sequence	x				tr|Q2QW16|Q2QW16_ORYSJ	124	Retrotransposon protein, putative, unclassified OS=Oryza sativa subsp. japonica GN=LOC_Os12g10900 PE=4 SV=2
RNSR_1.11591.1_from_parent_RNSR_1.11591				CA766824	107	AF53-Rpf_12_O23_T7_096.ab1 IRRI Drought Stress Panicle Library Oryza sativa Indica Group cDNA clone C0004583 5' similar to unknown, mRNA sequence	x				tr|A2Z8R3|A2Z8R3_ORYSI	78.2	Putative uncharacterized protein OS=Oryza sativa subsp. indica GN=OsI_34106 PE=4 SV=1
RNSR_1.11597.1_from_parent_RNSR_1.11597	LOC_Os08g25420.1	63.5	protein|expressed protein	CB626721	274	OSIIEb01C13.r OSIIEb Oryza sativa Indica Group cDNA clone OSIIEb01C13 3', mRNA sequence	x				tr|A2XG59|A2XG59_ORYSI	75.1	Putative uncharacterized protein OS=Oryza sativa subsp. indica GN=OsI_11366 PE=4 SV=1
RNSR_1.11598.1_from_parent_RNSR_1.11598				GE329541	145	RGGMB224 Drought-stressed leaves at the stage of tillering by cDNA-AFLP analysis Oryza sativa cDNA clone RGGMB224 5', mRNA sequence	x
RNSR_1.11609.1_from_parent_RNSR_1.11609	LOC_Os01g49630.1	52.8	protein|proteophosphoglycan ppg4, putative, expressed	CI163376	323	CI163376 Oryza sativa (japonica cultivar-group) shoot and callus Oryza sativa Japonica Group cDNA clone 031-M016R-F03 3', mRNA sequence	x				tr|B9G6H7|B9G6H7_ORYSJ	123	Putative uncharacterized protein OS=Oryza sativa subsp. japonica GN=OsJ_32062 PE=4 SV=1
RNSR_1.11610.1_from_parent_RNSR_1.11610	LOC_Os05g12680.1	52.8	protein|retrotransposon protein, putative, unclassified, expressed	CI755205	694	CI755205 Oryza sativa (japonica cultivar-group) library (Kikuchi S) Oryza sativa Japonica Group cDNA clone J09B0099I22T3 5', mRNA sequence	x	Q9UQ35	61.2	Serine/arginine repetitive matrix protein 2 OS=Homo sapiens GN=SRRM2 PE=1 SV=2
RNSR_1.11613.1_from_parent_RNSR_1.11613	LOC_Os10g35150.1	288	protein|expressed protein	CI597726	737	CI597726 Oryza sativa (japonica cultivar-group) flower Oryza sativa Japonica Group cDNA clone J02B3097P16T3 5', mRNA sequence	x	P33485	52.4	Probable nuclear antigen OS=Suid herpesvirus 1 (strain Kaplan) PE=4 SV=1
RNSR_1.11618.1_from_parent_RNSR_1.11618	LOC_Os10g35480.1	227	protein|lanC-like protein 2, putative, expressed	CI135459	868	CI135459 Oryza sativa (japonica cultivar-group) mixed callus (Normalized Library) Oryza sativa Japonica Group cDNA clone 027-M007R-A09 3', mRNA sequence	x	Q8VZQ6	160	LanC-like protein GCL2 OS=Arabidopsis thaliana GN=GCL2 PE=2 SV=1
RNSR_1.11621.1_from_parent_RNSR_1.11621				CI376441	250	CI376441 Oryza sativa (japonica cultivar-group) callus Oryza sativa Japonica Group cDNA clone J03B3071A21M3 3', mRNA sequence	x				tr|I1PU56|I1PU56_ORYGL	87.8	Uncharacterized protein OS=Oryza glaberrima PE=4 SV=1
RNSR_1.11623.1_from_parent_RNSR_1.11623				CI745552	161	CI745552 Oryza sativa (japonica cultivar-group) library (Kikuchi S) Oryza sativa Japonica Group cDNA clone J09B0051L12T3 5', mRNA sequence	x
RNSR_1.11624.1_from_parent_RNSR_1.11624							x
RNSR_1.11625.1_from_parent_RNSR_1.11625							x
RNSR_1.1163.1_from_parent_RNSR_1.1163	LOC_Os01g12850.1	193	protein|hypothetical protein	CB672931	147	OSJNEe07D14.f OSJNEe Oryza sativa Japonica Group cDNA clone OSJNEe07D14 5', mRNA sequence	x				tr|Q5N7Z1|Q5N7Z1_ORYSJ	223	Putative uncharacterized protein P0452F10.25 OS=Oryza sativa subsp. japonica GN=P0452F10.25 PE=4 SV=1
RNSR_1.11630.1_from_parent_RNSR_1.11630	LOC_Os12g22340.1	307	protein|retrotransposon protein, putative, Ty3-gypsy subclass	EX493718	680	OSHy71_EST24(PS1333) blast-infected rice leaf cDNA library from 3-week-old O. Sativa plant Oryza sativa Indica Group cDNA clone PS1333, mRNA sequence	x	Q8IYB3	50.8	Serine/arginine repetitive matrix protein 1 OS=Homo sapiens GN=SRRM1 PE=1 SV=2
RNSR_1.11631.1_from_parent_RNSR_1.11631	LOC_Os02g14740.1	91.7	protein|expressed protein	CI042335	385	CI042335 Oryza sativa (japonica cultivar-group) callus Oryza sativa Japonica Group cDNA clone 011-M024R-C01 3', mRNA sequence	x				tr|Q6ESU7|Q6ESU7_ORYSJ	91.7	Putative uncharacterized protein P0503B05.38 OS=Oryza sativa subsp. japonica GN=P0503B05.38 PE=4 SV=1
RNSR_1.11632.1_from_parent_RNSR_1.11632	LOC_Os08g15390.1	76.6	protein|hypothetical protein	CK085215	353	OsSM01004D12c Oryza sativa leaf cDNA library Oryza sativa cDNA clone OsSM01004D12, mRNA sequence	x				tr|Q6ZG38|Q6ZG38_ORYSJ	110	Ulp1 protease-like protein OS=Oryza sativa subsp. japonica GN=OJ1111_E05.29 PE=4 SV=1
RNSR_1.11633.1_from_parent_RNSR_1.11633	LOC_Os02g28840.1	153	protein|retrotransposon protein, putative, unclassified, expressed	CK048039	618	42911siceh_0582.z1 Oryza sativa cv. PA64s panicle ferile cDNA library Oryza sativa Indica Group cDNA 5', mRNA sequence	x				tr|Q6K767|Q6K767_ORYSJ	153	Ulp1 protease-like protein OS=Oryza sativa subsp. japonica GN=OSJNBa0048K16.8 PE=4 SV=1
RNSR_1.11635.1_from_parent_RNSR_1.11635				JG458649	65.9	RRSH0SN01-F12 Rice roots non-inoculated with the diazotroph Herbaspirillum seropedicae strain SmR1 Oryza sativa Japonica Group cDNA 3', mRNA sequence	x
RNSR_1.11636.1_from_parent_RNSR_1.11636				CI747554	81.8	CI747554 Oryza sativa (japonica cultivar-group) library (Kikuchi S) Oryza sativa Japonica Group cDNA clone J09B0061C01T3 5', mRNA sequence	x
RNSR_1.11637.1_from_parent_RNSR_1.11637	LOC_Os08g17270.1	129	protein|expressed protein	CI246524	301	CI246524 Oryza sativa (japonica cultivar-group) Shoot and root of germinating seeds Oryza sativa Japonica Group cDNA clone 043-M041R-D03 3', mRNA sequence	x	P33485	58.5	Probable nuclear antigen OS=Suid herpesvirus 1 (strain Kaplan) PE=4 SV=1
RNSR_1.1164.1_from_parent_RNSR_1.1164				CI737932	107	CI737932 Oryza sativa (japonica cultivar-group) library (Kikuchi S) Oryza sativa Japonica Group cDNA clone J09B0012K19T3 5', mRNA sequence	x
RNSR_1.11641.1_from_parent_RNSR_1.11641				CI114651	109	CI114651 Oryza sativa (japonica cultivar-group) Panicles two weeks after flowering Oryza sativa Japonica Group cDNA clone 022-M091R-D11 3', mRNA sequence	x
RNSR_1.11642.1_from_parent_RNSR_1.11642				CB662608	111	OSJNEd06M17.r OSJNEd Oryza sativa Japonica Group cDNA clone OSJNEd06M17 3', mRNA sequence	x
RNSR_1.11644.1_from_parent_RNSR_1.11644	LOC_Os03g27054.1	70.5	protein|expressed protein	CI131911	188	CI131911 Oryza sativa (japonica cultivar-group) Panicles less than 5cm stage and Panicles two weeks after flowering Oryza sativa Japonica Group cDNA clone 026-M048R-G01 3', mRNA sequence	x				tr|Q10KD5|Q10KD5_ORYSJ	70.5	Putative uncharacterized protein OS=Oryza sativa subsp. japonica GN=LOC_Os03g27054 PE=4 SV=1
RNSR_1.11645.1_from_parent_RNSR_1.11645	LOC_Os09g29584.1	77.0	protein|OsWAK84 - OsWAK receptor-like protein OsWAK-RLP, expressed	CI129918	392	CI129918 Oryza sativa (japonica cultivar-group) Panicles less than 5cm stage and Panicles two weeks after flowering Oryza sativa Japonica Group cDNA clone 026-M016R-D01 3', mRNA sequence	x				tr|I1QPQ5|I1QPQ5_ORYGL	78.6	Uncharacterized protein OS=Oryza glaberrima PE=3 SV=1
RNSR_1.11646.1_from_parent_RNSR_1.11646	LOC_Os08g13650.1	76.6	protein|expressed protein	CI071115	129	CI071115 Oryza sativa (japonica cultivar-group) BAP treated callus Oryza sativa Japonica Group cDNA clone 015-M090R-G03 3', mRNA sequence	x				tr|B9FZQ8|B9FZQ8_ORYSJ	76.6	Putative uncharacterized protein OS=Oryza sativa subsp. japonica GN=OsJ_26509 PE=4 SV=1
RNSR_1.11647.1_from_parent_RNSR_1.11647				CI613654	81.8	CI613654 Oryza sativa (japonica cultivar-group) callus Oryza sativa Japonica Group cDNA clone J03B3074G01T3 5', mRNA sequence	x
RNSR_1.11648.1_from_parent_RNSR_1.11648				CI747007	246	CI747007 Oryza sativa (japonica cultivar-group) library (Kikuchi S) Oryza sativa Japonica Group cDNA clone J09B0058M01T3 5', mRNA sequence	x				tr|B9FY80|B9FY80_ORYSJ	60.5	Putative uncharacterized protein OS=Oryza sativa subsp. japonica GN=OsJ_24971 PE=4 SV=1
RNSR_1.11649.1_from_parent_RNSR_1.11649				CI287053	113	CI287053 Oryza sativa (japonica cultivar-group) etiolated shoot Oryza sativa Japonica Group cDNA clone 006-M023F-G06 5', mRNA sequence	x				tr|Q5ZBY4|Q5ZBY4_ORYSJ	54.3	Putative uncharacterized protein P0514H03.19 OS=Oryza sativa subsp. japonica GN=P0514H03.19 PE=4 SV=1
RNSR_1.1165.1_from_parent_RNSR_1.1165				CT853531	135	CT853531 Oryza sativa (indica cultivar-group) cv. Guang Lu Ai 4 Oryza sativa Indica Group cDNA clone OSIGCSN014M13, mRNA sequence	x
RNSR_1.11654.1_from_parent_RNSR_1.11654				CI010263	67.9	CI010263 Oryza sativa (japonica cultivar-group) etiolated shoot Oryza sativa Japonica Group cDNA clone 006-M049R-E01 3', mRNA sequence	x
RNSR_1.11655.1_from_parent_RNSR_1.11655	LOC_Os11g38360.1	71.6	protein|retrotransposon protein, putative, unclassified, expressed	CB664005	216	OSJNEd09H22.f OSJNEd Oryza sativa Japonica Group cDNA clone OSJNEd09H22 5', mRNA sequence	x				tr|Q7EY10|Q7EY10_ORYSJ	58.9	Putative uncharacterized protein OJ9990_A01.108 OS=Oryza sativa subsp. japonica GN=OJ9990_A01.108 PE=4 SV=1
RNSR_1.11656.1_from_parent_RNSR_1.11656				EG712548	63.9	Os5MPREST0553 Rice young panicles Oryza sativa Japonica Group cDNA clone 5MPR-C1C08S, mRNA sequence	x
RNSR_1.11657.1_from_parent_RNSR_1.11657	LOC_Os04g08630.1	51.6	protein|expressed protein	CA767373	353	AF53-Rpf_08_C02_T7_009.ab1 IRRI Drought Stress Panicle Library Oryza sativa Indica Group cDNA clone C0002738 5' similar to unknown, mRNA sequence	x				tr|B8ADN5|B8ADN5_ORYSI	68.2	Putative uncharacterized protein OS=Oryza sativa subsp. indica GN=OsI_00701 PE=4 SV=1
RNSR_1.11658.1_from_parent_RNSR_1.11658	LOC_Os12g30780.1	140	protein|retrotransposon protein, putative, unclassified, expressed	CI488072	174	CI488072 Oryza sativa (japonica cultivar-group) whole body 1mM ACC(1-aminocyclopropane-1-carboxylate) Oryza sativa Japonica Group cDNA clone J07B5182C20M3 3', mRNA sequence	x				tr|Q2QQJ9|Q2QQJ9_ORYSJ	140	Putative uncharacterized protein OS=Oryza sativa subsp. japonica GN=LOC_Os12g30780 PE=4 SV=1
RNSR_1.1166.1_from_parent_RNSR_1.1166	LOC_Os04g15760.1	55.5	protein|DEFL51 - Defensin and Defensin-like DEFL family, expressed	CF303583	186	ABF1--02-K18.g1 ABF3-overexpressing transgenic rice lambda phage cDNA library (ABF1) Oryza sativa Japonica Group cDNA clone ABF1--02-K18, mRNA sequence	x				tr|Q6H7Q0|Q6H7Q0_ORYSJ	65.9	Putative uncharacterized protein OJ1225_F07.13 OS=Oryza sativa subsp. japonica GN=OJ1225_F07.13 PE=4 SV=1
RNSR_1.11663.1_from_parent_RNSR_1.11663	LOC_Os07g01480.1	54.7	protein|oxygen evolving enhancer protein 3 domain containing protein, expressed	CX103599	402	BI003D19 A normalized whole-life-cycle cDNA library of rice Oryza sativa Indica Group cDNA clone BI003D19 5', mRNA sequence	x	Q69566	59.7	Uncharacterized protein U88 OS=Human herpesvirus 6A (strain Uganda-1102) GN=U88 PE=4 SV=1
RNSR_1.11665.1_from_parent_RNSR_1.11665				CI344620	50.1	CI344620 Oryza sativa (japonica cultivar-group) flower Oryza sativa Japonica Group cDNA clone J02B3031M06M3 3', mRNA sequence	x
RNSR_1.11666.1_from_parent_RNSR_1.11666	LOC_Os09g07240.1	248	protein|retrotransposon protein, putative, Ty3-gypsy subclass, expressed	CI749631	91.7	CI749631 Oryza sativa (japonica cultivar-group) library (Kikuchi S) Oryza sativa Japonica Group cDNA clone J09B0072E16T3 5', mRNA sequence	x	C5BWS3	67.4	Translation initiation factor IF-2 OS=Beutenbergia cavernae (strain ATCC BAA-8 / DSM 12333 / NBRC 16432) GN=infB PE=3 SV=1
RNSR_1.11668.1_from_parent_RNSR_1.11668	LOC_Os09g26740.1	168	protein|retrotransposon protein, putative, Ty3-gypsy subclass, expressed	CI683852	210	CI683852 Oryza sativa (japonica cultivar-group) 20 days after pollination pistil Oryza sativa Japonica Group cDNA clone J07B5064E13T3 5', mRNA sequence	x	Q9FPQ6	80.9	Vegetative cell wall protein gp1 OS=Chlamydomonas reinhardtii GN=GP1 PE=2 SV=1
RNSR_1.11669.1_from_parent_RNSR_1.11669	LOC_Os12g34230.1	100	protein|expressed protein	CI105721	230	CI105721 Oryza sativa (japonica cultivar-group) Panicles less than 5cm stage Oryza sativa Japonica Group cDNA clone 021-M003R-E06 3', mRNA sequence	x				tr|Q2QPJ8|Q2QPJ8_ORYSJ	100	Putative uncharacterized protein OS=Oryza sativa subsp. japonica GN=LOC_Os12g34230 PE=4 SV=1
RNSR_1.1167.1_from_parent_RNSR_1.1167				CK074985	180	72096rsicem_3289.y1 Oryza sativa cv. PA64s panicle ferile cDNA library Oryza sativa Indica Group cDNA 5', mRNA sequence	x				tr|Q5Z4Z0|Q5Z4Z0_ORYSJ	68.9	Putative uncharacterized protein P0414E10.24 OS=Oryza sativa subsp. japonica GN=P0414E10.24 PE=4 SV=1
RNSR_1.11673.1_from_parent_RNSR_1.11673							x
RNSR_1.11675.1_from_parent_RNSR_1.11675	LOC_Os10g36420.1	397	protein|YABBY domain containing protein, putative, expressed	CK050901	749	46003rsiceh_16117.y1 Oryza sativa cv. PA64s panicle ferile cDNA library Oryza sativa Indica Group cDNA 5', mRNA sequence	x	Q8L556	397	Protein YABBY 3 OS=Oryza sativa subsp. japonica GN=YAB3 PE=2 SV=1
RNSR_1.11677.1_from_parent_RNSR_1.11677							x
RNSR_1.11678.1_from_parent_RNSR_1.11678				CK083204	291	78800rsicen_24027.y1 Oryza sativa cv. LYP9 booting whole plant cDNA library Oryza sativa Indica Group cDNA 5', mRNA sequence	x
RNSR_1.1168.1_from_parent_RNSR_1.1168				CK033190	60.0	36237rsiceg_5811.y1 Oryza sativa cv. 93-11 tillering whole plant cDNA library Oryza sativa cDNA 5', mRNA sequence	x				tr|Q5Z4Z0|Q5Z4Z0_ORYSJ	75.5	Putative uncharacterized protein P0414E10.24 OS=Oryza sativa subsp. japonica GN=P0414E10.24 PE=4 SV=1
RNSR_1.11681.1_from_parent_RNSR_1.11681	LOC_Os03g48364.1	103	protein|retrotransposon protein, putative, unclassified	CI752085	363	CI752085 Oryza sativa (japonica cultivar-group) after pollination embryo Oryza sativa Japonica Group cDNA clone J09B0083N18T3 5', mRNA sequence	x				tr|Q851J3|Q851J3_ORYSJ	105	Putative uncharacterized protein OSJNBb0021O11.19 OS=Oryza sativa subsp. japonica GN=OSJNBb0021O11.19 PE=4 SV=1
RNSR_1.11684.1_from_parent_RNSR_1.11684				CB621757	170	OSIIEa07N19.r OSIIEa Oryza sativa Indica Group cDNA clone OSIIEa07N19 3', mRNA sequence	x
RNSR_1.11685.1_from_parent_RNSR_1.11685				CB628123	101	OSIIEb03H20.f OSIIEb Oryza sativa Indica Group cDNA clone OSIIEb03H20 5', mRNA sequence	x
RNSR_1.11686.1_from_parent_RNSR_1.11686				CI523461	93.7	CI523461 Oryza sativa (japonica cultivar-group) after pollination embryo Oryza sativa Japonica Group cDNA clone J09B0030E01M3 3', mRNA sequence	x
RNSR_1.11687.1_from_parent_RNSR_1.11687				CI363596	196	CI363596 Oryza sativa (japonica cultivar-group) flower Oryza sativa Japonica Group cDNA clone J02B3143C02M3 3', mRNA sequence	x
RNSR_1.11688.1_from_parent_RNSR_1.11688				CI147492	248	CI147492 Oryza sativa (japonica cultivar-group) mixed shoot (Normalized Library) Oryza sativa Japonica Group cDNA clone 028-M105R-H04 3', mRNA sequence	x				tr|J3MGY8|J3MGY8_ORYBR	58.2	Uncharacterized protein OS=Oryza brachyantha GN=OB06G32820 PE=4 SV=1
RNSR_1.11689.1_from_parent_RNSR_1.11689	LOC_Os10g36729.1	101	protein|hypothetical protein	CI668903	363	CI668903 Oryza sativa (japonica cultivar-group) callus suspension-cultured cells treated with elicitor Oryza sativa Japonica Group cDNA clone J06B5208P14T3 5', mRNA sequence	x	Q9UQ35	55.1	Serine/arginine repetitive matrix protein 2 OS=Homo sapiens GN=SRRM2 PE=1 SV=2
RNSR_1.1169.1_from_parent_RNSR_1.1169							x
RNSR_1.11690.1_from_parent_RNSR_1.11690	LOC_Os08g13650.1	50.8	protein|expressed protein	CI129918	260	CI129918 Oryza sativa (japonica cultivar-group) Panicles less than 5cm stage and Panicles two weeks after flowering Oryza sativa Japonica Group cDNA clone 026-M016R-D01 3', mRNA sequence	x	P0C282	50.4	Zinc finger A20 domain-containing stress-associated protein 18 OS=Oryza sativa subsp. japonica GN=SAP18 PE=2 SV=1
RNSR_1.11691.1_from_parent_RNSR_1.11691				CA764562	361	AF53-Rpf_04_B05_T7_017.ab1 IRRI Drought Stress Panicle Library Oryza sativa Indica Group cDNA clone C0001181 5' similar to unknown, mRNA sequence	x
RNSR_1.11693.1_from_parent_RNSR_1.11693				CB638086	71.9	OSJNEa05P18.f OSJNEa Oryza sativa Japonica Group cDNA clone OSJNEa05P18 5', mRNA sequence	x
RNSR_1.11694.1_from_parent_RNSR_1.11694				CF298030	54.0	7LEAF--01-E01.b1 Rice leaf plasmid cDNA library II (7LEAF) Oryza sativa Japonica Group cDNA clone 7LEAF--01-E01, mRNA sequence	x
RNSR_1.11697.1_from_parent_RNSR_1.11697	LOC_Os10g36650.1	271	protein|actin, putative, expressed	CF303253	785	ABF1--01-M05.g1 ABF3-overexpressing transgenic rice lambda phage cDNA library (ABF1) Oryza sativa Japonica Group cDNA clone ABF1--01-M05, mRNA sequence	x	P30170	268	Actin-85C (Fragment) OS=Solanum tuberosum GN=AC85C PE=3 SV=1
RNSR_1.11698.1_from_parent_RNSR_1.11698	LOC_Os10g36650.1	404	protein|actin, putative, expressed	CT849633	1183	CT849633 Oryza sativa (indica cultivar-group) cv. Guang Lu Ai 4 Oryza sativa Indica Group cDNA clone CONTIG12546, mRNA sequence	x	A3C6D7	404	Actin-2 OS=Oryza sativa subsp. japonica GN=ACT2 PE=2 SV=1
RNSR_1.117.1_from_parent_RNSR_1.117	LOC_Os01g03480.1	102	protein|expressed protein	CI406162	886	CI406162 Oryza sativa (japonica cultivar-group) 4 days after transferring callus Oryza sativa Japonica Group cDNA clone J06B5023G18M3 3', mRNA sequence	x				tr|Q9AWU9|Q9AWU9_ORYSJ	234	P0044F08.13 protein OS=Oryza sativa subsp. japonica GN=P0044F08.13 PE=4 SV=1
RNSR_1.1170.1_from_parent_RNSR_1.1170				CB667984	553	OSJNEd15J13.f OSJNEd Oryza sativa Japonica Group cDNA clone OSJNEd15J13 5', mRNA sequence	x				tr|G7Y3S0|G7Y3S0_CLOSI	65.1	Uncharacterized protein OS=Clonorchis sinensis GN=CLF_100574 PE=4 SV=1
RNSR_1.11705.1_from_parent_RNSR_1.11705							x
RNSR_1.11707.1_from_parent_RNSR_1.11707				CI364236	103	CI364236 Oryza sativa (japonica cultivar-group) flower Oryza sativa Japonica Group cDNA clone J02B3146B13M3 3', mRNA sequence	x
RNSR_1.11708.1_from_parent_RNSR_1.11708	LOC_Os08g34920.1	99.0	protein|expressed protein	CA764065	1096	AF53-Rpf_02_B12_T7_034.ab1 IRRI Drought Stress Panicle Library Oryza sativa Indica Group cDNA clone C0000420 5' similar to unknown, mRNA sequence	x	Q52KI8	72.0	Serine/arginine repetitive matrix protein 1 OS=Mus musculus GN=Srrm1 PE=1 SV=2
RNSR_1.1171.1_from_parent_RNSR_1.1171				CB677213	161	OSJNEe13O16.f OSJNEe Oryza sativa Japonica Group cDNA clone OSJNEe13O16 5', mRNA sequence	x				tr|G7Y3S0|G7Y3S0_CLOSI	64.3	Uncharacterized protein OS=Clonorchis sinensis GN=CLF_100574 PE=4 SV=1
RNSR_1.11712.1_from_parent_RNSR_1.11712							x
RNSR_1.11714.1_from_parent_RNSR_1.11714				CB669049	139	OSJNEe01E03.r OSJNEe Oryza sativa Japonica Group cDNA clone OSJNEe01E03 3', mRNA sequence	x				tr|Q6YV95|Q6YV95_ORYSJ	64.3	Putative uncharacterized protein OSJNBa0008E01.22 OS=Oryza sativa subsp. japonica GN=OSJNBa0008E01.22 PE=4 SV=1
RNSR_1.11716.1_from_parent_RNSR_1.11716				CB684340	143	OSJNEf13L21.f OSJNEf Oryza sativa Japonica Group cDNA clone OSJNEf13L21 5', mRNA sequence	x
RNSR_1.11718.1_from_parent_RNSR_1.11718	LOC_Os05g27120.1	174	protein|DUF640 domain containing protein, putative, expressed	CT847574	1711	CT847574 Oryza sativa (indica cultivar-group) cv. Guang Lu Ai 4 Oryza sativa Indica Group cDNA clone OSIGCEA022L19, mRNA sequence	x	Q84ZL0	54.3	Formin-like protein 5 OS=Oryza sativa subsp. japonica GN=FH5 PE=2 SV=2
RNSR_1.11720.1_from_parent_RNSR_1.11720	LOC_Os02g40050.1	98.6	protein|retrotransposon protein, putative, unclassified	CI743925	196	CI743925 Oryza sativa (japonica cultivar-group) library (Kikuchi S) Oryza sativa Japonica Group cDNA clone J09B0044E12T3 5', mRNA sequence	x				tr|Q2QP92|Q2QP92_ORYSJ	101	Retrotransposon protein, putative, unclassified OS=Oryza sativa subsp. japonica GN=LOC_Os12g35280 PE=4 SV=1
RNSR_1.11722.1_from_parent_RNSR_1.11722	LOC_Os10g35400.1	1102	protein|retrotransposon protein, putative, unclassified, expressed	CB661284	1088	OSJNEd03O19.r OSJNEd Oryza sativa Japonica Group cDNA clone OSJNEd03O19 3', mRNA sequence	x	Q95JC9	137	Basic proline-rich protein OS=Sus scrofa PE=1 SV=2
RNSR_1.11726.1_from_parent_RNSR_1.11726				CI127666	95.6	CI127666 Oryza sativa (japonica cultivar-group) Panicles more than 5cm stage and Panicles one day after flowering Oryza sativa Japonica Group cDNA clone 025-M062R-F03 3', mRNA sequence	x
RNSR_1.11727.1_from_parent_RNSR_1.11727				CB664358	73.8	OSJNEd10A12.f OSJNEd Oryza sativa Japonica Group cDNA clone OSJNEd10A12 5', mRNA sequence	x
RNSR_1.11729.1_from_parent_RNSR_1.11729	LOC_Os10g35220.1	172	protein|KH domain containing protein, putative, expressed	CI110151	1059	CI110151 Oryza sativa (japonica cultivar-group) Panicles less than 5cm stage Oryza sativa Japonica Group cDNA clone 021-M093R-D06 3', mRNA sequence	x				tr|A3C631|A3C631_ORYSJ	172	Putative uncharacterized protein OS=Oryza sativa subsp. japonica GN=OsJ_32017 PE=2 SV=1
RNSR_1.11730.1_from_parent_RNSR_1.11730	LOC_Os10g14011.1	203	protein|expressed protein	CI274583	1344	CI274583 Oryza sativa (japonica cultivar-group) supermix Oryza sativa Japonica Group cDNA clone 074-M197R-D06 3', mRNA sequence	x	Q12830	53.5	Nucleosome-remodeling factor subunit BPTF OS=Homo sapiens GN=BPTF PE=1 SV=3
RNSR_1.11732.1_from_parent_RNSR_1.11732							x
RNSR_1.11739.1_from_parent_RNSR_1.11739	LOC_Os02g33920.1	117	protein|transposon protein, putative, unclassified	CI405735	504	CI405735 Oryza sativa (japonica cultivar-group) callus 50ppm CuSO4 for 1 week Oryza sativa Japonica Group cDNA clone J06B5021J06M3 3', mRNA sequence	x				tr|I1NTP6|I1NTP6_ORYGL	122	Uncharacterized protein (Fragment) OS=Oryza glaberrima PE=4 SV=1
RNSR_1.11742.1_from_parent_RNSR_1.11742	LOC_Os10g36690.3	1124	protein|dehydration response related protein, putative, expressed	CB675835	1409	OSJNEe11M19.f OSJNEe Oryza sativa Japonica Group cDNA clone OSJNEe11M19 5', mRNA sequence	x	Q9C884	768	Probable methyltransferase PMT18 OS=Arabidopsis thaliana GN=At1g33170 PE=2 SV=1
RNSR_1.11746.1_from_parent_RNSR_1.11746				CT844412	73.8	CT844412 Oryza sativa (indica cultivar-group) cv. Guang Lu Ai 4 Oryza sativa Indica Group cDNA clone CONTIG10396, mRNA sequence	x
RNSR_1.1175.1_from_parent_RNSR_1.1175				CI125125	95.6	CI125125 Oryza sativa (japonica cultivar-group) supermix Oryza sativa Japonica Group cDNA clone 024-M118R-B03 3', mRNA sequence	x
RNSR_1.11751.1_from_parent_RNSR_1.11751				CR285130	228	CR285130 Oryza sativa library (Han B) Oryza sativa cDNA clone p417g10p3, mRNA sequence	x				tr|B9G6L4|B9G6L4_ORYSJ	175	Putative uncharacterized protein OS=Oryza sativa subsp. japonica GN=OsJ_32134 PE=4 SV=1
RNSR_1.11752.1_from_parent_RNSR_1.11752	LOC_Os05g48790.4	64.7	protein|expressed protein	CB626721	200	OSIIEb01C13.r OSIIEb Oryza sativa Indica Group cDNA clone OSIIEb01C13 3', mRNA sequence	x				tr|E7F0B7|E7F0B7_DANRE	104	Uncharacterized protein OS=Danio rerio GN=CABZ01028770.1 PE=4 SV=1
RNSR_1.11756.1_from_parent_RNSR_1.11756	LOC_Os02g50610.1	68.6	protein|retrotransposon protein, putative, Ty3-gypsy subclass, expressed	CF316364	85.7	HD--05-K02.b1 OsHDAC1-overexpressing transgenic rice plasmid cDNA library (HD) Oryza sativa Japonica Group cDNA clone HD--05-K02, mRNA sequence	x				tr|Q6Z5N6|Q6Z5N6_ORYSJ	68.6	Aminotransferase-like protein OS=Oryza sativa subsp. japonica GN=P0684F11.22 PE=4 SV=1
RNSR_1.11757.1_from_parent_RNSR_1.11757	LOC_Os09g35570.1	146	protein|expressed protein	JG458732	153	RRSH0SN05-A02 Rice roots non-inoculated with the diazotroph Herbaspirillum seropedicae strain SmR1 Oryza sativa Japonica Group cDNA 3', mRNA sequence	x				tr|Q651N7|Q651N7_ORYSJ	146	Putative uncharacterized protein OSJNBa0047P18.6 OS=Oryza sativa subsp. japonica GN=OSJNBa0047P18.6 PE=4 SV=1
RNSR_1.11761.1_from_parent_RNSR_1.11761				CI472357	127	CI472357 Oryza sativa (japonica cultivar-group) 15 days after pollination pistil Oryza sativa Japonica Group cDNA clone J07B5108K10M3 3', mRNA sequence	x				tr|Q8LNI6|Q8LNI6_ORYSJ	207	Putative uncharacterized protein OSJNBb0028C01.42 OS=Oryza sativa subsp. japonica GN=OSJNBb0028C01.42 PE=4 SV=1
RNSR_1.11762.1_from_parent_RNSR_1.11762				CF322945	125	HDN--02-H24.g1 OsHDAC1-overexpressing transgenic rice lambda phage cDNA library II (HDN) Oryza sativa Japonica Group cDNA clone HDN--02-H24, mRNA sequence	x
RNSR_1.11768.1_from_parent_RNSR_1.11768							x
RNSR_1.11769.1_from_parent_RNSR_1.11769	LOC_Os12g34230.1	105	protein|expressed protein	CI686447	270	CI686447 Oryza sativa (japonica cultivar-group) 3rd week immature panicle Oryza sativa Japonica Group cDNA clone J07B5077F23T3 5', mRNA sequence	x	Q8BB47	51.6	Immediate-early protein 2 OS=Human herpesvirus 6A (strain GS) GN=U90/U86 PE=1 SV=1
RNSR_1.1177.1_from_parent_RNSR_1.1177				BX897767	71.9	BX897767 Oryza sativa library (Han B) Oryza sativa cDNA clone p250e08p3, mRNA sequence	x
RNSR_1.11770.1_from_parent_RNSR_1.11770				CI748897	111	CI748897 Oryza sativa (japonica cultivar-group) library (Kikuchi S) Oryza sativa Japonica Group cDNA clone J09B0068C09T3 5', mRNA sequence	x
RNSR_1.11774.1_from_parent_RNSR_1.11774	LOC_Os04g06360.1	108	protein|retrotransposon protein, putative, Ty3-gypsy subclass, expressed	CB628284	714	OSIIEb03M04.r OSIIEb Oryza sativa Indica Group cDNA clone OSIIEb03M04 3', mRNA sequence	x				tr|Q75KT4|Q75KT4_ORYSJ	122	Putative uncharacterized protein OJ1532_D06.8 OS=Oryza sativa subsp. japonica GN=OJ1732_H01.1 PE=4 SV=1
RNSR_1.11775.1_from_parent_RNSR_1.11775				CI748557	111	CI748557 Oryza sativa (japonica cultivar-group) library (Kikuchi S) Oryza sativa Japonica Group cDNA clone J09B0066I21T3 5', mRNA sequence	x
RNSR_1.11776.1_from_parent_RNSR_1.11776	LOC_Os10g29000.1	88.6	protein|transposon protein, putative, CACTA, En/Spm sub-class	AU173536	111	AU173536 Rice shoot Oryza sativa Japonica Group cDNA clone S2565, mRNA sequence	x	Q38953	52.0	Probable pre-mRNA-splicing factor ATP-dependent RNA helicase OS=Arabidopsis thaliana GN=At3g26560 PE=1 SV=2
RNSR_1.11777.1_from_parent_RNSR_1.11777	LOC_Os01g19050.1	80.9	protein|transposon protein, putative, unclassified, expressed	CA766967	504	AF53-Rpf_13_H22_T7_091.ab1 IRRI Drought Stress Panicle Library Oryza sativa Indica Group cDNA clone C0004798 5' similar to unknown, mRNA sequence	x	Q5T200	62.4	Zinc finger CCCH domain-containing protein 13 OS=Homo sapiens GN=ZC3H13 PE=1 SV=1
RNSR_1.11779.1_from_parent_RNSR_1.11779	LOC_Os11g37610.1	57.8	protein|expressed protein	FG958446	274	MA_PA64s_06257 Mature embryo cDNA Library of PA64s Oryza sativa Indica Group cDNA 5', mRNA sequence	x				tr|Q6H7Q0|Q6H7Q0_ORYSJ	65.5	Putative uncharacterized protein OJ1225_F07.13 OS=Oryza sativa subsp. japonica GN=OJ1225_F07.13 PE=4 SV=1
RNSR_1.11783.1_from_parent_RNSR_1.11783				CI751002	50.1	CI751002 Oryza sativa (japonica cultivar-group) library (Kikuchi S) Oryza sativa Japonica Group cDNA clone J09B0079D04T3 5', mRNA sequence	x
RNSR_1.11784.1_from_parent_RNSR_1.11784				FG124638	89.7	RAIRAT_003_F02 IRAT 20 drought stressed roots (RAIRAT) Oryza sativa cDNA, mRNA sequence	x
RNSR_1.11787.1_from_parent_RNSR_1.11787	LOC_Os09g23810.1	267	protein|retrotransposon protein, putative, unclassified	AF038894	605	AF038894 Rice mRNA (Li,Debao) Oryza sativa cDNA, mRNA sequence	x				tr|Q8S7Y0|Q8S7Y0_ORYSJ	257	Putative retroelement OS=Oryza sativa subsp. japonica GN=OSJNBa0015O22.23 PE=4 SV=1
RNSR_1.11794.1_from_parent_RNSR_1.11794				CT854896	60.0	CT854896 Oryza sativa (indica cultivar-group) cv. Guang Lu Ai 4 Oryza sativa Indica Group cDNA clone OSIGCPI007C17, mRNA sequence	x				tr|Q8H098|Q8H098_ORYSJ	103	Putative uncharacterized protein OS=Oryza sativa subsp. japonica GN=LOC_Os10g38010 PE=4 SV=1
RNSR_1.118.1_from_parent_RNSR_1.118				CI026187	119	CI026187 Oryza sativa (japonica cultivar-group) etiolated shoot Oryza sativa Japonica Group cDNA clone 009-M026R-C04 3', mRNA sequence	x
RNSR_1.11802.1_from_parent_RNSR_1.11802				CK083204	309	78800rsicen_24027.y1 Oryza sativa cv. LYP9 booting whole plant cDNA library Oryza sativa Indica Group cDNA 5', mRNA sequence	x	P39881	50.4	Homeobox protein cut-like 1 (Fragment) OS=Canis familiaris GN=CUX1 PE=2 SV=1
RNSR_1.11803.1_from_parent_RNSR_1.11803				C96649	50.1	C96649 Rice callus Oryza sativa Japonica Group cDNA clone C10519_6Z, mRNA sequence	x
RNSR_1.11804.1_from_parent_RNSR_1.11804				AU056883	89.7	AU056883 Oryza sativa mature leaf Nipponbare Oryza sativa Japonica Group cDNA clone S20951_1A, mRNA sequence	x				tr|Q53RP7|Q53RP7_ORYSJ	74.7	Chorion family 2, putative OS=Oryza sativa subsp. japonica PE=2 SV=1
RNSR_1.11805.1_from_parent_RNSR_1.11805	LOC_Os10g37940.1	553	protein|retrotransposon protein, putative, unclassified, expressed	CI167068	50.1	CI167068 Oryza sativa (japonica cultivar-group) shoot and callus Oryza sativa Japonica Group cDNA clone 031-M071R-D08 3', mRNA sequence	x				tr|Q8H0A5|Q8H0A5_ORYSJ	553	Retrotransposon protein, putative, unclassified OS=Oryza sativa subsp. japonica GN=LOC_Os10g37940 PE=4 SV=1
RNSR_1.11808.1_from_parent_RNSR_1.11808				JG457746	83.8	RRCH7SN13-C10 Rice roots inoculated with the diazotroph Herbaspirillum seropedicae strain SmR1 Oryza sativa Japonica Group cDNA 3', mRNA sequence	x
RNSR_1.11811.1_from_parent_RNSR_1.11811	LOC_Os03g12650.1	92.8	protein|retrotransposon protein, putative, unclassified	CA766823	202	AF53-Rpf_12_O22_T7_095.ab1 IRRI Drought Stress Panicle Library Oryza sativa Indica Group cDNA clone C0004582 5' similar to unknown, mRNA sequence	x				tr|Q10PN4|Q10PN4_ORYSJ	92.8	Retrotransposon protein, putative, unclassified OS=Oryza sativa subsp. japonica GN=LOC_Os03g12650 PE=4 SV=1
RNSR_1.11814.1_from_parent_RNSR_1.11814	LOC_Os04g25590.1	77.0	protein|transposon protein, putative, CACTA, En/Spm sub-class, expressed	CI752032	155	CI752032 Oryza sativa (japonica cultivar-group) library (Kikuchi S) Oryza sativa Japonica Group cDNA clone J09B0083K12T3 5', mRNA sequence	x				tr|Q7XRW4|Q7XRW4_ORYSJ	77.0	OSJNBb0062H02.5 protein OS=Oryza sativa subsp. japonica GN=OSJNBb0062H02.5 PE=4 SV=2
RNSR_1.11817.1_from_parent_RNSR_1.11817	LOC_Os07g03540.1	56.2	protein|expressed protein	CB627407	325	OSIIEb02F15.r OSIIEb Oryza sativa Indica Group cDNA clone OSIIEb02F15 3', mRNA sequence	x				tr|Q9FWC6|Q9FWC6_ORYSJ	110	Putative uncharacterized protein OSJNBb0018B10.14 OS=Oryza sativa subsp. japonica GN=OSJNBb0018B10.14 PE=4 SV=1
RNSR_1.11826.1_from_parent_RNSR_1.11826				CB674492	89.7	OSJNEe09J05.f OSJNEe Oryza sativa Japonica Group cDNA clone OSJNEe09J05 5', mRNA sequence	x
RNSR_1.1183.1_from_parent_RNSR_1.1183	LOC_Os05g30180.1	63.5	protein|hypothetical protein	CR283024	165	CR283024 Oryza sativa library (Han B) Oryza sativa cDNA clone y777f12p3, mRNA sequence	x				tr|Q69KZ6|Q69KZ6_ORYSJ	139	Putative uncharacterized protein OSJNBa0016E03.1 OS=Oryza sativa subsp. japonica GN=P0689B09.40 PE=4 SV=1
RNSR_1.11830.1_from_parent_RNSR_1.11830				CF306337	99.6	HDA1--03-H22.g1 OsHDAC1-overexpressing transgenic rice lambda phage cDNA library I (HDA1) Oryza sativa Japonica Group cDNA clone HDA1--03-H22, mRNA sequence	x
RNSR_1.1184.1_from_parent_RNSR_1.1184							x
RNSR_1.11849.1_from_parent_RNSR_1.11849	LOC_Os04g34400.1	310	protein|retrotransposon protein, putative, unclassified	CF984939	238	17801rsicee_8449.y1 Oryza sativa cv. LYP9 tillering whole plant cDNA library Oryza sativa Indica Group cDNA 5', mRNA sequence	x	P0C2F6	100	Putative ribonuclease H protein At1g65750 OS=Arabidopsis thaliana GN=At1g65750 PE=3 SV=1
RNSR_1.1185.1_from_parent_RNSR_1.1185	LOC_Os01g12770.1	646	protein|cytochrome P450, putative, expressed	CB621371	1181	OSIIEa07D10.f OSIIEa Oryza sativa Indica Group cDNA clone OSIIEa07D10 5', mRNA sequence	x	Q9STK7	226	Cytochrome P450 71A26 OS=Arabidopsis thaliana GN=CYP71A26 PE=3 SV=1
RNSR_1.11854.1_from_parent_RNSR_1.11854							x
RNSR_1.11855.1_from_parent_RNSR_1.11855							x
RNSR_1.11861.1_from_parent_RNSR_1.11861				CI751234	188	CI751234 Oryza sativa (japonica cultivar-group) library (Kikuchi S) Oryza sativa Japonica Group cDNA clone J09B0080B10T3 5', mRNA sequence	x
RNSR_1.11868.1_from_parent_RNSR_1.11868							x
RNSR_1.11869.1_from_parent_RNSR_1.11869				CK014779	65.9	26570rsicef_1976.y1 Oryza sativa cv. PA64s panicle sterile cDNA library Oryza sativa Indica Group cDNA 5', mRNA sequence	x
RNSR_1.11883.1_from_parent_RNSR_1.11883				CI747774	111	CI747774 Oryza sativa (japonica cultivar-group) library (Kikuchi S) Oryza sativa Japonica Group cDNA clone J09B0062E14T3 5', mRNA sequence	x
RNSR_1.11886.1_from_parent_RNSR_1.11886	LOC_Os08g13800.1	59.3	protein|NB-ARC domain containing protein, expressed	CB635109	940	OSIIEb15C04.f OSIIEb Oryza sativa Indica Group cDNA clone OSIIEb15C04 5', mRNA sequence	x				tr|Q6ZDH9|Q6ZDH9_ORYSJ	53.5	Putative uncharacterized protein P0436B06.4 OS=Oryza sativa subsp. japonica GN=P0436B06.4 PE=4 SV=1
RNSR_1.1190.1_from_parent_RNSR_1.1190							x
RNSR_1.11902.1_from_parent_RNSR_1.11902	LOC_Os12g31485.1	104	protein|retrotransposon protein, putative, unclassified, expressed	CB676441	448	OSJNEe12L07.r OSJNEe Oryza sativa Japonica Group cDNA clone OSJNEe12L07 3', mRNA sequence	x				tr|I1QAE1|I1QAE1_ORYGL	152	Uncharacterized protein OS=Oryza glaberrima PE=4 SV=1
RNSR_1.11903.1_from_parent_RNSR_1.11903	LOC_Os11g46810.1	86.3	protein|retrotransposon protein, putative, unclassified, expressed	CF313689	337	HD--01-O13.b1 OsHDAC1-overexpressing transgenic rice plasmid cDNA library (HD) Oryza sativa Japonica Group cDNA clone HD--01-O13, mRNA sequence	x				tr|Q0D812|Q0D812_ORYSJ	99.0	Os07g0191900 protein (Fragment) OS=Oryza sativa subsp. japonica GN=Os07g0191900 PE=4 SV=1
RNSR_1.11905.1_from_parent_RNSR_1.11905				CB658190	613	OSJNEc14A16.r OSJNEc Oryza sativa Japonica Group cDNA clone OSJNEc14A16 3', mRNA sequence	x
RNSR_1.11906.1_from_parent_RNSR_1.11906				CR288124	347	CR288124 Oryza sativa library (Han B) Oryza sativa cDNA clone y700b09p3, mRNA sequence	x				tr|G7JJ52|G7JJ52_MEDTR	63.5	Putative uncharacterized protein OS=Medicago truncatula GN=MTR_4g119090 PE=4 SV=1
RNSR_1.11909.1_from_parent_RNSR_1.11909				CR279581	206	CR279581 Oryza sativa library (Han B) Oryza sativa cDNA clone y819h05p5, mRNA sequence	x
RNSR_1.11909.2_from_parent_RNSR_1.11909				CB680315	87.7	OSJNEf04N05.r OSJNEf Oryza sativa Japonica Group cDNA clone OSJNEf04N05 3', mRNA sequence	x
RNSR_1.11911.1_from_parent_RNSR_1.11911							x
RNSR_1.11912.1_from_parent_RNSR_1.11912	LOC_Os01g49570.1	61.2	protein|retrotransposon protein, putative, unclassified, expressed	CB964663	133	NL9_G08 Drought stress (leaf) Oryza sativa Indica Group cDNA clone NL9_G08 3', mRNA sequence	x				tr|C7IWP1|C7IWP1_ORYSJ	63.9	Os01g0943700 protein (Fragment) OS=Oryza sativa subsp. japonica GN=Os01g0943700 PE=4 SV=1
RNSR_1.11913.1_from_parent_RNSR_1.11913				CI744383	60.0	CI744383 Oryza sativa (japonica cultivar-group) library (Kikuchi S) Oryza sativa Japonica Group cDNA clone J09B0046I03T3 5', mRNA sequence	x
RNSR_1.11914.1_from_parent_RNSR_1.11914							x
RNSR_1.11915.1_from_parent_RNSR_1.11915							x
RNSR_1.11916.1_from_parent_RNSR_1.11916							x
RNSR_1.11917.1_from_parent_RNSR_1.11917	LOC_Os04g15760.1	53.1	protein|DEFL51 - Defensin and Defensin-like DEFL family, expressed	CI420030	121	CI420030 Oryza sativa (japonica cultivar-group) germinating seeds Oryza sativa Japonica Group cDNA clone J06B5085M16M3 3', mRNA sequence	x				tr|Q7X5Z0|Q7X5Z0_ORYSJ	53.1	OSJNBb0071D01.3 protein OS=Oryza sativa subsp. japonica GN=OSJNBb0071D01.3 PE=4 SV=2
RNSR_1.11918.1_from_parent_RNSR_1.11918	LOC_Os08g30180.1	150	protein|transposon protein, putative, unclassified, expressed	AU077425	139	AU077425 Rice callus Oryza sativa Japonica Group cDNA clone C11737_6Z, mRNA sequence	x	Q6ZQP7	69.3	Uncharacterized protein LOC284861 OS=Homo sapiens PE=2 SV=1
RNSR_1.11921.1_from_parent_RNSR_1.11921	LOC_Os12g27490.1	57.4	protein|retrotransposon protein, putative, Ty3-gypsy subclass, expressed	CI736417	167	CI736417 Oryza sativa (japonica cultivar-group) library (Kikuchi S) Oryza sativa Japonica Group cDNA clone J09B0005I08T3 5', mRNA sequence	x				tr|Q2QRI2|Q2QRI2_ORYSJ	57.4	Retrotransposon protein, putative, Ty3-gypsy subclass OS=Oryza sativa subsp. japonica GN=LOC_Os12g27490 PE=4 SV=1
RNSR_1.11922.1_from_parent_RNSR_1.11922				CB632064	563	OSIIEb10B03.f OSIIEb Oryza sativa Indica Group cDNA clone OSIIEb10B03 5', mRNA sequence	x				tr|Q5VNE3|Q5VNE3_ORYSJ	65.9	BRUSHY1-like OS=Oryza sativa subsp. japonica GN=P0491D10.22 PE=4 SV=1
RNSR_1.11923.1_from_parent_RNSR_1.11923				CI746476	385	CI746476 Oryza sativa (japonica cultivar-group) library (Kikuchi S) Oryza sativa Japonica Group cDNA clone J09B0055O08T3 5', mRNA sequence	x				tr|I1QF95|I1QF95_ORYGL	82.0	Uncharacterized protein (Fragment) OS=Oryza glaberrima PE=4 SV=1
RNSR_1.11924.1_from_parent_RNSR_1.11924	LOC_Os12g22300.1	65.5	protein|retrotransposon protein, putative, Ty3-gypsy subclass, expressed	CK048479	258	50010rsiceh_21001.y1 Oryza sativa cv. PA64s panicle ferile cDNA library Oryza sativa Indica Group cDNA 5', mRNA sequence	x				tr|Q6K4G7|Q6K4G7_ORYSJ	65.1	Putative uncharacterized protein OJ1451_A02.19 OS=Oryza sativa subsp. japonica GN=OJ1451_A02.19 PE=4 SV=1
RNSR_1.11925.1_from_parent_RNSR_1.11925	LOC_Os03g27920.1	84.7	protein|expressed protein	CB238458	383	L15 Water-deficit induced fragments in rice seminal root tips Oryza sativa cDNA clone L15, mRNA sequence	x				tr|Q10K47|Q10K47_ORYSJ	84.7	Putative uncharacterized protein OS=Oryza sativa subsp. japonica GN=LOC_Os03g27920 PE=4 SV=1
RNSR_1.11926.1_from_parent_RNSR_1.11926	LOC_Os12g09600.1	52.4	protein|retrotransposon protein, putative, unclassified	CI744474	63.9	CI744474 Oryza sativa (japonica cultivar-group) library (Kikuchi S) Oryza sativa Japonica Group cDNA clone J09B0047B02T3 5', mRNA sequence	x				tr|Q9FWF9|Q9FWF9_ORYSJ	90.1	Putative uncharacterized protein OSJNBb0015I11.5 OS=Oryza sativa subsp. japonica GN=OSJNBb0015I11.5 PE=4 SV=1
RNSR_1.11928.1_from_parent_RNSR_1.11928							x
RNSR_1.11930.1_from_parent_RNSR_1.11930	LOC_Os03g30800.1	77.4	protein|fumarylacetoacetate hydrolase family protein, expressed	CX114773	274	EI091G10 A normalized whole-life-cycle cDNA library of rice Oryza sativa Indica Group cDNA clone EI091G10 5', mRNA sequence	x	Q52KI8	68.2	Serine/arginine repetitive matrix protein 1 OS=Mus musculus GN=Srrm1 PE=1 SV=2
RNSR_1.11934.1_from_parent_RNSR_1.11934							x
RNSR_1.11935.1_from_parent_RNSR_1.11935	LOC_Os09g20620.1	93.2	protein|retrotransposon protein, putative, LINE subclass, expressed				x				tr|A3BY77|A3BY77_ORYSJ	93.2	Putative uncharacterized protein OS=Oryza sativa subsp. japonica GN=OsJ_29135 PE=4 SV=1
RNSR_1.11936.1_from_parent_RNSR_1.11936							x
RNSR_1.11937.1_from_parent_RNSR_1.11937				CF306337	153	HDA1--03-H22.g1 OsHDAC1-overexpressing transgenic rice lambda phage cDNA library I (HDA1) Oryza sativa Japonica Group cDNA clone HDA1--03-H22, mRNA sequence	x
RNSR_1.11938.1_from_parent_RNSR_1.11938				CI110698	167	CI110698 Oryza sativa (japonica cultivar-group) Panicles two weeks after flowering Oryza sativa Japonica Group cDNA clone 022-M010R-D08 3', mRNA sequence	x				tr|Q8L652|Q8L652_ORYSJ	84.3	Putative uncharacterized protein OSJNBa0063E23.2 OS=Oryza sativa subsp. japonica GN=OSJNBa0063E23.2 PE=4 SV=1
RNSR_1.11939.1_from_parent_RNSR_1.11939	LOC_Os08g13650.1	54.7	protein|expressed protein	CB643450	85.7	OSJNEb04C09.r OSJNEb Oryza sativa Japonica Group cDNA clone OSJNEb04C09 3', mRNA sequence	x				tr|Q109A7|Q109A7_ORYSJ	59.7	Putative uncharacterized protein OS=Oryza sativa subsp. japonica GN=LOC_Os10g39764 PE=4 SV=1
RNSR_1.11940.1_from_parent_RNSR_1.11940	LOC_Os08g45280.1	64.7	protein|expressed protein	CI752021	260	CI752021 Oryza sativa (japonica cultivar-group) library (Kikuchi S) Oryza sativa Japonica Group cDNA clone J09B0083J18T3 5', mRNA sequence	x
RNSR_1.11941.1_from_parent_RNSR_1.11941	LOC_Os10g02050.1	71.6	protein|expressed protein				x				tr|Q33BG6|Q33BG6_ORYSJ	71.6	Putative uncharacterized protein OS=Oryza sativa subsp. japonica GN=LOC_Os10g02050 PE=4 SV=1
RNSR_1.11942.1_from_parent_RNSR_1.11942	LOC_Os11g03260.1	73.6	protein|ligA, putative, expressed	CK042389	117	42915siceh_0586.z1 Oryza sativa cv. PA64s panicle ferile cDNA library Oryza sativa Indica Group cDNA 5', mRNA sequence	x	Q54QF4	51.6	Mental retardation GTPase activating protein homolog 4 OS=Dictyostelium discoideum GN=mgp4 PE=3 SV=1
RNSR_1.11943.1_from_parent_RNSR_1.11943				CF955176	174	40sice_464.z1 Oryza sativa cv. PA64s leaf cDNA library Oryza sativa Indica Group cDNA 5', mRNA sequence	x
RNSR_1.11944.1_from_parent_RNSR_1.11944				CB656144	410	OSJNEc10C12.f OSJNEc Oryza sativa Japonica Group cDNA clone OSJNEc10C12 5', mRNA sequence	x				tr|Q6ATH3|Q6ATH3_ORYSJ	63.5	Putative uncharacterized protein OSJNBa0093E24.8 OS=Oryza sativa subsp. japonica GN=OSJNBa0093E24.8 PE=4 SV=1
RNSR_1.11945.1_from_parent_RNSR_1.11945	LOC_Os06g34920.1	88.2	protein|retrotransposon protein, putative, Ty3-gypsy subclass	CK048424	948	42866siceh_0533.z1 Oryza sativa cv. PA64s panicle ferile cDNA library Oryza sativa Indica Group cDNA 5', mRNA sequence	x				tr|Q5Z6Z9|Q5Z6Z9_ORYSJ	88.2	Putative uncharacterized protein B1018E06.33 OS=Oryza sativa subsp. japonica GN=B1018E06.33 PE=4 SV=1
RNSR_1.11946.1_from_parent_RNSR_1.11946	LOC_Os10g14850.1	143	protein|retrotransposon, putative, centromere-specific, expressed	CI773505	69.9	CI773505 Oryza sativa (japonica cultivar-group) library (Kikuchi S) Oryza sativa Japonica Group cDNA clone J10B0071G03T3 5', mRNA sequence	x				tr|Q33A77|Q33A77_ORYSJ	143	Putative uncharacterized protein OS=Oryza sativa subsp. japonica GN=LOC_Os10g14850 PE=4 SV=1
RNSR_1.11947.1_from_parent_RNSR_1.11947	LOC_Os08g15130.1	186	protein|retrotransposon, putative, centromere-specific	CA998764	135	S345I_E10 Rice cold stress germination cDNA library Oryza sativa Japonica Group cDNA 5', mRNA sequence	x	Q9LK03	79.3	Proline-rich receptor-like protein kinase PERK2 OS=Arabidopsis thaliana GN=PERK2 PE=2 SV=3
RNSR_1.11950.1_from_parent_RNSR_1.11950	LOC_Os04g45665.1	78.6	protein|hypothetical protein	CI244058	192	CI244058 Oryza sativa (japonica cultivar-group) Shoot and root of germinating seeds Oryza sativa Japonica Group cDNA clone 043-M007R-C10 3', mRNA sequence	x				tr|I1Q5X2|I1Q5X2_ORYGL	55.1	Uncharacterized protein (Fragment) OS=Oryza glaberrima PE=4 SV=1
RNSR_1.11952.1_from_parent_RNSR_1.11952	LOC_Os06g09530.1	120	protein|expressed protein	CB656310	1596	OSJNEc10I08.r OSJNEc Oryza sativa Japonica Group cDNA clone OSJNEc10I08 3', mRNA sequence	x				tr|B8AMK5|B8AMK5_ORYSI	115	Putative uncharacterized protein OS=Oryza sativa subsp. indica GN=OsI_12637 PE=4 SV=1
RNSR_1.11956.1_from_parent_RNSR_1.11956	LOC_Os10g18860.1	167	protein|retrotransposon protein, putative, Ty1-copia subclass, expressed				x	P10978	67.8	Retrovirus-related Pol polyprotein from transposon TNT 1-94 OS=Nicotiana tabacum PE=2 SV=1
RNSR_1.11957.1_from_parent_RNSR_1.11957	LOC_Os08g39710.1	195	protein|retrotransposon protein, putative, unclassified, expressed				x	P92520	70.5	Uncharacterized mitochondrial protein AtMg00820 OS=Arabidopsis thaliana GN=AtMg00820 PE=4 SV=1
RNSR_1.11958.1_from_parent_RNSR_1.11958	LOC_Os08g39710.1	187	protein|retrotransposon protein, putative, unclassified, expressed	CI640317	119	CI640317 Oryza sativa (japonica cultivar-group) callus suspension-cultured cells treated with elicitor Oryza sativa Japonica Group cDNA clone J06B5048M14T3 5', mRNA sequence	x	P04146	68.6	Copia protein OS=Drosophila melanogaster GN=GIP PE=1 SV=3
RNSR_1.1196.1_from_parent_RNSR_1.1196				CI749520	155	CI749520 Oryza sativa (japonica cultivar-group) library (Kikuchi S) Oryza sativa Japonica Group cDNA clone J09B0071K16T3 5', mRNA sequence	x				tr|Q651N8|Q651N8_ORYSJ	55.1	Putative uncharacterized protein OSJNBa0047P18.5 OS=Oryza sativa subsp. japonica GN=OSJNBa0047P18.5 PE=2 SV=1
RNSR_1.11960.1_from_parent_RNSR_1.11960	LOC_Os08g39720.1	72.4	protein|retrotransposon protein, putative, Ty1-copia subclass, expressed	CI660300	605	CI660300 Oryza sativa (japonica cultivar-group) leaf of seedling 50ppm CuSO4 for 3 days Oryza sativa Japonica Group cDNA clone J06B5163N11T3 5', mRNA sequence	x	P28284	50.8	E3 ubiquitin-protein ligase ICP0 OS=Human herpesvirus 2 (strain HG52) GN=RL2 PE=3 SV=1
RNSR_1.11961.1_from_parent_RNSR_1.11961							x
RNSR_1.1197.1_from_parent_RNSR_1.1197	LOC_Os03g16250.1	79.7	protein|retrotransposon protein, putative, unclassified	CI390663	260	CI390663 Oryza sativa (japonica cultivar-group) callus Oryza sativa Japonica Group cDNA clone J03B3144B20M3 3', mRNA sequence	x				tr|Q6ESB1|Q6ESB1_ORYSJ	76.6	Ulp1 protease-like protein OS=Oryza sativa subsp. japonica GN=OJ1282_E10.16 PE=4 SV=1
RNSR_1.11974.1_from_parent_RNSR_1.11974	LOC_Os10g39780.4	251	protein|protein phosphatase 2C, putative, expressed	CB669550	876	OSJNEe02C03.r OSJNEe Oryza sativa Japonica Group cDNA clone OSJNEe02C03 3', mRNA sequence	x	Q7XCJ7	251	Probable protein phosphatase 2C 72 OS=Oryza sativa subsp. japonica GN=Os10g0544900 PE=2 SV=1
RNSR_1.11978.1_from_parent_RNSR_1.11978	LOC_Os10g39810.1	237	protein|fatty acid hydroxylase, putative, expressed	CI666610	894	CI666610 Oryza sativa (japonica cultivar-group) germinating seeds Oryza sativa Japonica Group cDNA clone J06B5196G20T3 5', mRNA sequence	x	Q8L7W5	201	Methylsterol monooxygenase 1-1 OS=Arabidopsis thaliana GN=SMO1-1 PE=1 SV=1
RNSR_1.1198.1_from_parent_RNSR_1.1198	LOC_Os10g08560.1	70.5	protein|retrotransposon protein, putative, Ty3-gypsy subclass	CK085215	266	OsSM01004D12c Oryza sativa leaf cDNA library Oryza sativa cDNA clone OsSM01004D12, mRNA sequence	x				tr|Q7EZN8|Q7EZN8_ORYSJ	85.5	OJ1005_B10.14 protein OS=Oryza sativa subsp. japonica GN=OJ1005_B10.14 PE=4 SV=1
RNSR_1.11983.1_from_parent_RNSR_1.11983	LOC_Os10g39270.1	806	protein|nucleoid DNA-binding, putative, expressed	CT844196	299	CT844196 Oryza sativa (indica cultivar-group) cv. Guang Lu Ai 4 Oryza sativa Indica Group cDNA clone CONTIG6162, mRNA sequence	x	Q766C3	176	Aspartic proteinase nepenthesin-1 OS=Nepenthes gracilis GN=nep1 PE=1 SV=1
RNSR_1.11986.1_from_parent_RNSR_1.11986	LOC_Os09g30502.1	111	protein|transposon protein, putative, unclassified, expressed	CI186051	60.0	CI186051 Oryza sativa (japonica cultivar-group) root of seedlings Oryza sativa Japonica Group cDNA clone 035-M060R-C08 3', mRNA sequence	x	Q0I7K2	59.3	Translation initiation factor IF-2 OS=Synechococcus sp. (strain CC9311) GN=infB PE=3 SV=1
RNSR_1.11987.1_from_parent_RNSR_1.11987	LOC_Os02g46870.1	140	protein|transposon protein, putative, CACTA, En/Spm sub-class, expressed				x	Q7XPY5	54.3	Putative beta-glucosidase 15 OS=Oryza sativa subsp. japonica GN=BGLU15 PE=5 SV=2
RNSR_1.11988.1_from_parent_RNSR_1.11988	LOC_Os12g08110.1	51.6	protein|transposon protein, putative, CACTA, En/Spm sub-class, expressed	JG457796	60.0	RRCH7SN14-G12 Rice roots inoculated with the diazotroph Herbaspirillum seropedicae strain SmR1 Oryza sativa Japonica Group cDNA 3', mRNA sequence	x	Q4WG58	51.6	Actin cytoskeleton-regulatory complex protein pan1 OS=Neosartorya fumigata (strain ATCC MYA-4609 / Af293 / CBS 101355 / FGSC A1100) GN=pan1 PE=3 SV=1
RNSR_1.1199.1_from_parent_RNSR_1.1199				CB684340	190	OSJNEf13L21.f OSJNEf Oryza sativa Japonica Group cDNA clone OSJNEf13L21 5', mRNA sequence	x
RNSR_1.11996.1_from_parent_RNSR_1.11996	LOC_Os10g39360.1	846	protein|aspartic proteinase nepenthesin precursor, putative, expressed	CI405972	573	CI405972 Oryza sativa (japonica cultivar-group) callus 50ppm CuSO4 for 1 week Oryza sativa Japonica Group cDNA clone J06B5022I05M3 3', mRNA sequence	x	Q766C2	163	Aspartic proteinase nepenthesin-2 OS=Nepenthes gracilis GN=nep2 PE=1 SV=1
RNSR_1.11997.1_from_parent_RNSR_1.11997				CB631710	79.8	OSIIEb09G20.f OSIIEb Oryza sativa Indica Group cDNA clone OSIIEb09G20 5', mRNA sequence	x
RNSR_1.11999.1_from_parent_RNSR_1.11999				CK048479	204	50010rsiceh_21001.y1 Oryza sativa cv. PA64s panicle ferile cDNA library Oryza sativa Indica Group cDNA 5', mRNA sequence	x
RNSR_1.1200.1_from_parent_RNSR_1.1200							x
RNSR_1.12000.1_from_parent_RNSR_1.12000	LOC_Os05g22490.1	67.8	protein|retrotransposon protein, putative, unclassified, expressed	CV731047	618	FLO--04-O09.b1 Rice flower lambda phage cDNA library (FLO) Oryza sativa Japonica Group cDNA clone FLO--04-O09, mRNA sequence	x				tr|I1QF95|I1QF95_ORYGL	114	Uncharacterized protein (Fragment) OS=Oryza glaberrima PE=4 SV=1
RNSR_1.12002.1_from_parent_RNSR_1.12002	LOC_Os10g39680.1	199	protein|CHIT14 - Chitinase family protein precursor, expressed	CK007895	1215	31007sicef_0522.z1 Oryza sativa cv. PA64s panicle sterile cDNA library Oryza sativa Indica Group cDNA 5', mRNA sequence	x	Q7XCK6	199	Chitinase 8 OS=Oryza sativa subsp. japonica GN=Cht8 PE=2 SV=1
RNSR_1.12004.1_from_parent_RNSR_1.12004	LOC_Os02g56410.1	142	protein|retrotransposon protein, putative, Ty3-gypsy subclass	CI751775	502	CI751775 Oryza sativa (japonica cultivar-group) library (Kikuchi S) Oryza sativa Japonica Group cDNA clone J09B0082J10T3 5', mRNA sequence	x				tr|Q5QN33|Q5QN33_ORYSJ	131	Epstein-Barr virus EBNA-1-like protein OS=Oryza sativa subsp. japonica GN=P0489A05.21 PE=4 SV=1
RNSR_1.12005.1_from_parent_RNSR_1.12005	LOC_Os04g54050.1	52.0	protein|retrotransposon protein, putative, unclassified	CB964663	147	NL9_G08 Drought stress (leaf) Oryza sativa Indica Group cDNA clone NL9_G08 3', mRNA sequence	x				tr|Q657Z0|Q657Z0_ORYSJ	52.0	Putative uncharacterized protein P0005A05.14 OS=Oryza sativa subsp. japonica GN=P0005A05.14 PE=4 SV=1
RNSR_1.12006.1_from_parent_RNSR_1.12006				CI744588	69.9	CI744588 Oryza sativa (japonica cultivar-group) library (Kikuchi S) Oryza sativa Japonica Group cDNA clone J09B0047I11T3 5', mRNA sequence	x
RNSR_1.12007.1_from_parent_RNSR_1.12007	LOC_Os02g35260.1	122	protein|expressed protein	CT852347	1671	CT852347 Oryza sativa (indica cultivar-group) cv. Guang Lu Ai 4 Oryza sativa Indica Group cDNA clone OSIGCEA033E02, mRNA sequence	x	Q9C6S1	69.7	Formin-like protein 14 OS=Arabidopsis thaliana GN=FH14 PE=3 SV=3
RNSR_1.12009.1_from_parent_RNSR_1.12009	LOC_Os10g39420.1	151	protein|CAMK_CAMK_like.8 - CAMK includes calcium/calmodulin depedent protein kinases, expressed	C22539	862	C22539 Rice panicle at ripening stage Oryza sativa Japonica Group cDNA clone E10484_3Z, mRNA sequence	x	P53682	151	Calcium-dependent protein kinase isoform 1 OS=Oryza sativa subsp. japonica GN=SPK PE=2 SV=2
RNSR_1.1201.1_from_parent_RNSR_1.1201				CI582700	143	CI582700 Oryza sativa (japonica cultivar-group) shoot Oryza sativa Japonica Group cDNA clone J01B3153F11T3 5', mRNA sequence	x
RNSR_1.12013.1_from_parent_RNSR_1.12013				CI118957	50.1	CI118957 Oryza sativa (japonica cultivar-group) supermix Oryza sativa Japonica Group cDNA clone 024-M013R-D07 3', mRNA sequence	x
RNSR_1.12015.1_from_parent_RNSR_1.12015	LOC_Os09g23810.1	67.4	protein|retrotransposon protein, putative, unclassified	CK050506	1158	46992rsiceh_8055.y1 Oryza sativa cv. PA64s panicle ferile cDNA library Oryza sativa Indica Group cDNA 5', mRNA sequence	x				tr|Q5VQP9|Q5VQP9_ORYSJ	84.0	Putative uncharacterized protein P0468B07.9 OS=Oryza sativa subsp. japonica GN=P0468B07.9 PE=4 SV=1
RNSR_1.12028.1_from_parent_RNSR_1.12028	LOC_Os10g39930.1	360	protein|cytochrome P450 97B2, putative, expressed	AJ767027	466	AJ767027 Oryza sativa library (Agarwal S) Oryza sativa cDNA clone Osfsp70, mRNA sequence	x	Q6TBX7	177	Carotene epsilon-monooxygenase, chloroplastic OS=Arabidopsis thaliana GN=CYP97C1 PE=1 SV=1
RNSR_1.12030.1_from_parent_RNSR_1.12030	LOC_Os02g16860.1	84.7	protein|retrotransposon protein, putative, unclassified, expressed	CF303238	184	ABF1--01-L14.g1 ABF3-overexpressing transgenic rice lambda phage cDNA library (ABF1) Oryza sativa Japonica Group cDNA clone ABF1--01-L14, mRNA sequence	x
RNSR_1.12031.1_from_parent_RNSR_1.12031	LOC_Os04g54530.1	73.9	protein|retrotransposon protein, putative, unclassified	CB964663	196	NL9_G08 Drought stress (leaf) Oryza sativa Indica Group cDNA clone NL9_G08 3', mRNA sequence	x				tr|C5NNU9|C5NNU9_ORYSI	75.5	Uncharacterized protein OS=Oryza sativa subsp. indica GN=OsPupK49-1 PE=4 SV=1
RNSR_1.12032.1_from_parent_RNSR_1.12032	LOC_Os10g39934.1	244	protein|retrotransposon protein, putative, unclassified	CI745744	391	CI745744 Oryza sativa (japonica cultivar-group) library (Kikuchi S) Oryza sativa Japonica Group cDNA clone J09B0052K07T3 5', mRNA sequence	x				tr|Q109A5|Q109A5_ORYSJ	244	Putative uncharacterized protein OS=Oryza sativa subsp. japonica GN=LOC_Os10g39934 PE=4 SV=1
RNSR_1.12034.1_from_parent_RNSR_1.12034				CI519310	137	CI519310 Oryza sativa (japonica cultivar-group) 1 day after pollination pistil Oryza sativa Japonica Group cDNA clone J09B0010K24M3 3', mRNA sequence	x
RNSR_1.12035.1_from_parent_RNSR_1.12035	LOC_Os01g04850.1	220	protein|retrotransposon protein, putative, unclassified, expressed	CI635285	111	CI635285 Oryza sativa (japonica cultivar-group) 4th leaf leaf 1mM ACC(1-aminocyclopropane-1-carboxylate) Oryza sativa Japonica Group cDNA clone J06B5021C17T3 5', mRNA sequence	x	Q9FPQ6	79.7	Vegetative cell wall protein gp1 OS=Chlamydomonas reinhardtii GN=GP1 PE=2 SV=1
RNSR_1.12039.1_from_parent_RNSR_1.12039	LOC_Os10g40410.2	93.6	protein|expressed protein	CT846044	426	CT846044 Oryza sativa (indica cultivar-group) cv. Guang Lu Ai 4 Oryza sativa Indica Group cDNA clone CONTIG299, mRNA sequence	x	Q9FGK0	71.2	NADH dehydrogenase [ubiquinone] 1 beta subcomplex subunit 8, mitochondrial OS=Arabidopsis thaliana GN=At5g47570 PE=2 SV=1
RNSR_1.12042.1_from_parent_RNSR_1.12042				BI803352	165	H107H11 Endosperm library from Oryza sativa (10 days after anthesis) Oryza sativa cDNA clone H107H11, mRNA sequence	x				tr|J3N4S0|J3N4S0_ORYBR	53.1	Uncharacterized protein (Fragment) OS=Oryza brachyantha GN=OB10G25180 PE=4 SV=1
RNSR_1.12043.1_from_parent_RNSR_1.12043				CR288280	52.0	CR288280 Oryza sativa library (Han B) Oryza sativa cDNA clone y746c07p3, mRNA sequence	x
RNSR_1.12046.1_from_parent_RNSR_1.12046				CB646477	56.0	OSJNEb08P24.f OSJNEb Oryza sativa Japonica Group cDNA clone OSJNEb08P24 5', mRNA sequence	x
RNSR_1.12047.1_from_parent_RNSR_1.12047				CI191794	266	CI191794 Oryza sativa (japonica cultivar-group) root of seedlings Oryza sativa Japonica Group cDNA clone 036-M035R-F11 3', mRNA sequence	x
RNSR_1.12048.1_from_parent_RNSR_1.12048	LOC_Os01g59400.1	60.5	protein|expressed protein	CK014945	127	33761rsicef_6190.y1 Oryza sativa cv. PA64s panicle sterile cDNA library Oryza sativa Indica Group cDNA 5', mRNA sequence	x				tr|Q5QN40|Q5QN40_ORYSJ	102	Putative uncharacterized protein B1015E06.32 OS=Oryza sativa subsp. japonica GN=P0489A05.4 PE=4 SV=1
RNSR_1.12049.1_from_parent_RNSR_1.12049	LOC_Os11g34930.1	66.6	protein|retrotransposon protein, putative, Ty1-copia subclass, expressed	CK074981	174	70026rsicem_20557.y1 Oryza sativa cv. PA64s panicle ferile cDNA library Oryza sativa Indica Group cDNA 5', mRNA sequence	x				tr|Q8H7V4|Q8H7V4_ORYSJ	64.7	Putative polyprotein from transposon TNT OS=Oryza sativa subsp. japonica GN=OSJNBb0043C10.7 PE=4 SV=1
RNSR_1.1205.1_from_parent_RNSR_1.1205	LOC_Os01g72890.2	70.1	protein|transposon protein, putative, CACTA, En/Spm sub-class, expressed	CA765956	161	AF53-Rpf_09_I24_T7_086.ab1 IRRI Drought Stress Panicle Library Oryza sativa Indica Group cDNA clone C0003288 5' similar to unknown, mRNA sequence	x	Q52KI8	73.6	Serine/arginine repetitive matrix protein 1 OS=Mus musculus GN=Srrm1 PE=1 SV=2
RNSR_1.12050.1_from_parent_RNSR_1.12050	LOC_Os01g71370.1	409	protein|retrotransposon protein, putative, unclassified, expressed	CK006639	226	32973rsicef_4979.y1 Oryza sativa cv. PA64s panicle sterile cDNA library Oryza sativa Indica Group cDNA 5', mRNA sequence	x	Q52KI8	102	Serine/arginine repetitive matrix protein 1 OS=Mus musculus GN=Srrm1 PE=1 SV=2
RNSR_1.12051.1_from_parent_RNSR_1.12051							x
RNSR_1.12053.1_from_parent_RNSR_1.12053				CK045669	109	48872rsiceh_18780.y1 Oryza sativa cv. PA64s panicle ferile cDNA library Oryza sativa Indica Group cDNA 5', mRNA sequence	x				tr|I1QMI2|I1QMI2_ORYGL	55.5	Uncharacterized protein OS=Oryza glaberrima PE=4 SV=1
RNSR_1.12056.1_from_parent_RNSR_1.12056	LOC_Os04g23190.1	56.6	protein|retrotransposon protein, putative, unclassified, expressed	CK047003	145	46090rsiceh_16246.y1 Oryza sativa cv. PA64s panicle ferile cDNA library Oryza sativa Indica Group cDNA 5', mRNA sequence	x				tr|I1QMI2|I1QMI2_ORYGL	57.0	Uncharacterized protein OS=Oryza glaberrima PE=4 SV=1
RNSR_1.12057.1_from_parent_RNSR_1.12057				CI751695	396	CI751695 Oryza sativa (japonica cultivar-group) library (Kikuchi S) Oryza sativa Japonica Group cDNA clone J09B0082E07T3 5', mRNA sequence	x
RNSR_1.12058.1_from_parent_RNSR_1.12058	LOC_Os09g35590.1	82.4	protein|expressed protein	CI437184	896	CI437184 Oryza sativa (japonica cultivar-group) 14 days after transferring callus Oryza sativa Japonica Group cDNA clone J06B5168I15M3 3', mRNA sequence	x	Q95JC9	76.6	Basic proline-rich protein OS=Sus scrofa PE=1 SV=2
RNSR_1.12060.1_from_parent_RNSR_1.12060				CI427171	131	CI427171 Oryza sativa (japonica cultivar-group) callus UVB iradiated callus, 24hr after treatment Oryza sativa Japonica Group cDNA clone J06B5122M15M3 3', mRNA sequence	x
RNSR_1.12066.1_from_parent_RNSR_1.12066	LOC_Os10g40620.1	368	protein|expressed protein	CT842405	1433	CT842405 Oryza sativa (indica cultivar-group) cv. Guang Lu Ai 4 Oryza sativa Indica Group cDNA clone CONTIG1579, mRNA sequence	x	Q1PE51	55.8	QWRF motif-containing protein 7 OS=Arabidopsis thaliana GN=QWRF7 PE=2 SV=1
RNSR_1.12068.1_from_parent_RNSR_1.12068							x
RNSR_1.12069.1_from_parent_RNSR_1.12069				AU075687	105	AU075687 Rice panicle at ripening stage Oryza sativa Japonica Group cDNA clone E11335_4Z, mRNA sequence	x
RNSR_1.12070.1_from_parent_RNSR_1.12070				CI535617	56.0	CI535617 Oryza sativa (japonica cultivar-group) after pollination embryo Oryza sativa Japonica Group cDNA clone J09B0088P18M3 3', mRNA sequence	x
RNSR_1.12071.1_from_parent_RNSR_1.12071				CK071084	63.9	68352rsicem_10387.y1 Oryza sativa cv. PA64s panicle ferile cDNA library Oryza sativa Indica Group cDNA 5', mRNA sequence	x
RNSR_1.12072.1_from_parent_RNSR_1.12072							x
RNSR_1.12074.1_from_parent_RNSR_1.12074				CI524923	99.6	CI524923 Oryza sativa (japonica cultivar-group) 1 day after pollination pistil Oryza sativa Japonica Group cDNA clone J09B0037G19M3 3', mRNA sequence	x
RNSR_1.12077.1_from_parent_RNSR_1.12077	LOC_Os01g33260.1	125	protein|retrotransposon protein, putative, unclassified, expressed	CR291711	91.7	CR291711 Oryza sativa library (Han B) Oryza sativa cDNA clone y719f01p5, mRNA sequence	x				tr|B8A9C2|B8A9C2_ORYSI	125	Putative uncharacterized protein OS=Oryza sativa subsp. indica GN=OsI_02182 PE=4 SV=1
RNSR_1.12078.1_from_parent_RNSR_1.12078				CB671453	101	OSJNEe05A20.r OSJNEe Oryza sativa Japonica Group cDNA clone OSJNEe05A20 3', mRNA sequence	x
RNSR_1.12079.1_from_parent_RNSR_1.12079				CF303583	165	ABF1--02-K18.g1 ABF3-overexpressing transgenic rice lambda phage cDNA library (ABF1) Oryza sativa Japonica Group cDNA clone ABF1--02-K18, mRNA sequence	x
RNSR_1.12081.1_from_parent_RNSR_1.12081				CK074985	85.7	72096rsicem_3289.y1 Oryza sativa cv. PA64s panicle ferile cDNA library Oryza sativa Indica Group cDNA 5', mRNA sequence	x
RNSR_1.12088.1_from_parent_RNSR_1.12088	LOC_Os04g23190.1	53.9	protein|retrotransposon protein, putative, unclassified, expressed	CF307182	111	HDA1--05-P16.g1 OsHDAC1-overexpressing transgenic rice lambda phage cDNA library I (HDA1) Oryza sativa Japonica Group cDNA clone HDA1--05-P16, mRNA sequence	x				tr|Q7XVU9|Q7XVU9_ORYSJ	53.9	OSJNBa0035B13.2 protein OS=Oryza sativa subsp. japonica GN=OSJNBa0035B13.2 PE=4 SV=1
RNSR_1.12089.1_from_parent_RNSR_1.12089				AU075913	65.9	AU075913 Rice shoot Oryza sativa Japonica Group cDNA clone S5412_8Z, mRNA sequence	x
RNSR_1.1209.1_from_parent_RNSR_1.1209				CK077950	258	82447rsicen_25315.y1 Oryza sativa cv. LYP9 booting whole plant cDNA library Oryza sativa Indica Group cDNA 5', mRNA sequence	x
RNSR_1.12090.1_from_parent_RNSR_1.12090				CI003168	129	CI003168 Oryza sativa (japonica cultivar-group) etiolated shoot Oryza sativa Japonica Group cDNA clone 003-M121R-H04 3', mRNA sequence	x				tr|Q6H7Q0|Q6H7Q0_ORYSJ	51.6	Putative uncharacterized protein OJ1225_F07.13 OS=Oryza sativa subsp. japonica GN=OJ1225_F07.13 PE=4 SV=1
RNSR_1.1210.1_from_parent_RNSR_1.1210				CA764562	494	AF53-Rpf_04_B05_T7_017.ab1 IRRI Drought Stress Panicle Library Oryza sativa Indica Group cDNA clone C0001181 5' similar to unknown, mRNA sequence	x				tr|I1R7V8|I1R7V8_ORYGL	53.1	Uncharacterized protein OS=Oryza glaberrima PE=4 SV=1
RNSR_1.12108.1_from_parent_RNSR_1.12108				CI248383	226	CI248383 Oryza sativa (japonica cultivar-group) Shoot and root of germinating seeds Oryza sativa Japonica Group cDNA clone 043-M065R-B08 3', mRNA sequence	x
RNSR_1.12109.1_from_parent_RNSR_1.12109	LOC_Os06g13110.1	73.6	protein|retrotransposon protein, putative, unclassified, expressed	CB651636	161	OSJNEb16K19.r OSJNEb Oryza sativa Japonica Group cDNA clone OSJNEb16K19 3', mRNA sequence	x				tr|B9G719|B9G719_ORYSJ	73.6	Putative uncharacterized protein OS=Oryza sativa subsp. japonica GN=OsJ_32494 PE=2 SV=1
RNSR_1.12110.1_from_parent_RNSR_1.12110	LOC_Os02g29880.1	207	protein|retrotransposon protein, putative, unclassified	CI168387	141	CI168387 Oryza sativa (japonica cultivar-group) shoot and callus Oryza sativa Japonica Group cDNA clone 031-M092R-D01 3', mRNA sequence	x				tr|Q53NG0|Q53NG0_ORYSJ	200	Retrotransposon protein, putative, unclassified OS=Oryza sativa subsp. japonica GN=LOC_Os11g08230 PE=4 SV=1
RNSR_1.12111.1_from_parent_RNSR_1.12111	LOC_Os04g34400.1	283	protein|retrotransposon protein, putative, unclassified	CI298422	289	CI298422 Oryza sativa (japonica cultivar-group) etiolated shoot Oryza sativa Japonica Group cDNA clone 009-M126F-H04 5', mRNA sequence	x	P0C2F6	112	Putative ribonuclease H protein At1g65750 OS=Arabidopsis thaliana GN=At1g65750 PE=3 SV=1
RNSR_1.12112.1_from_parent_RNSR_1.12112	LOC_Os03g59146.1	96.3	protein|expressed protein	CI250005	678	CI250005 Oryza sativa (japonica cultivar-group) Shoot and root of germinating seeds Oryza sativa Japonica Group cDNA clone 043-M086R-A01 3', mRNA sequence	x				tr|Q10BS7|Q10BS7_ORYSJ	96.3	Putative uncharacterized protein OS=Oryza sativa subsp. japonica GN=LOC_Os03g59146 PE=4 SV=1
RNSR_1.12117.1_from_parent_RNSR_1.12117				CB633541	54.0	OSIIEb12H04.r OSIIEb Oryza sativa Indica Group cDNA clone OSIIEb12H04 3', mRNA sequence	x
RNSR_1.12119.1_from_parent_RNSR_1.12119							x
RNSR_1.12120.1_from_parent_RNSR_1.12120							x				tr|J3N503|J3N503_ORYBR	219	Uncharacterized protein OS=Oryza brachyantha GN=OB10G26010 PE=4 SV=1
RNSR_1.12121.1_from_parent_RNSR_1.12121	LOC_Os02g27110.1	89.4	protein|expressed protein	CT855790	244	CT855790 Oryza sativa (indica cultivar-group) cv. Guang Lu Ai 4 Oryza sativa Indica Group cDNA clone OSIGCSA015E01, mRNA sequence	x				tr|J3N503|J3N503_ORYBR	452	Uncharacterized protein OS=Oryza brachyantha GN=OB10G26010 PE=4 SV=1
RNSR_1.12123.1_from_parent_RNSR_1.12123				CI359432	190	CI359432 Oryza sativa (japonica cultivar-group) flower Oryza sativa Japonica Group cDNA clone J02B3115H13M3 3', mRNA sequence	x
RNSR_1.12124.1_from_parent_RNSR_1.12124				FG962261	65.9	MA_LYP9_01045 Mature embryo cDNA Library of LYP9 Oryza sativa Indica Group cDNA 5', mRNA sequence	x
RNSR_1.12125.1_from_parent_RNSR_1.12125	LOC_Os07g23320.1	156	protein|retrotransposon protein, putative, unclassified	CF991195	595	20280rsicee_1662.y1 Oryza sativa cv. LYP9 tillering whole plant cDNA library Oryza sativa Indica Group cDNA 5', mRNA sequence	x				tr|B9FY80|B9FY80_ORYSJ	213	Putative uncharacterized protein OS=Oryza sativa subsp. japonica GN=OsJ_24971 PE=4 SV=1
RNSR_1.12127.1_from_parent_RNSR_1.12127	LOC_Os08g14800.1	85.5	protein|disease resistance protein RPM1, putative, expressed	CR282404	208	CR282404 Oryza sativa library (Han B) Oryza sativa cDNA clone p801a08p3, mRNA sequence	x				tr|Q6ZKV3|Q6ZKV3_ORYSJ	85.5	Putative uncharacterized protein OJ1033_B09.24 OS=Oryza sativa subsp. japonica GN=OJ1033_B09.24 PE=4 SV=1
RNSR_1.1213.1_from_parent_RNSR_1.1213				CI749968	170	CI749968 Oryza sativa (japonica cultivar-group) library (Kikuchi S) Oryza sativa Japonica Group cDNA clone J09B0074A09T3 5', mRNA sequence	x
RNSR_1.12139.1_from_parent_RNSR_1.12139	LOC_Os11g41365.1	67.0	protein|expressed protein	CB654887	234	OSJNEc07M02.r OSJNEc Oryza sativa Japonica Group cDNA clone OSJNEc07M02 3', mRNA sequence	x
RNSR_1.1214.1_from_parent_RNSR_1.1214				CI645259	145	CI645259 Oryza sativa (japonica cultivar-group) 4th leaf leaf 1mM ACC(1-aminocyclopropane-1-carboxylate) Oryza sativa Japonica Group cDNA clone J06B5076H02T3 5', mRNA sequence	x				tr|Q9LGY3|Q9LGY3_ORYSJ	87.4	Putative uncharacterized protein P0702F03.12 OS=Oryza sativa subsp. japonica GN=P0702F03.12 PE=4 SV=1
RNSR_1.12140.1_from_parent_RNSR_1.12140	LOC_Os01g33204.1	125	protein|retrotransposon protein, putative, unclassified, expressed	CI138399	630	CI138399 Oryza sativa (japonica cultivar-group) mixed callus (Normalized Library) Oryza sativa Japonica Group cDNA clone 027-M071R-C10 3', mRNA sequence	x				tr|Q8S7Q7|Q8S7Q7_ORYSJ	154	Putative subtilisin-like protease OS=Oryza sativa subsp. japonica GN=OSJNBa0095C07.18 PE=2 SV=1
RNSR_1.12142.1_from_parent_RNSR_1.12142				EG713031	174	Os5MPREST0989 Rice young panicles Oryza sativa Japonica Group cDNA clone 5MPR-D2G08S, mRNA sequence	x
RNSR_1.12143.1_from_parent_RNSR_1.12143				CI278558	58.0	CI278558 Oryza sativa (japonica cultivar-group) mixed shoot (Normalized Library) Oryza sativa Japonica Group cDNA clone 078-M155R-E02 3', mRNA sequence	x				tr|Q75L31|Q75L31_ORYSJ	57.8	Putative uncharacterized protein OJ1127_B08.16 OS=Oryza sativa subsp. japonica GN=OJ1127_B08.16 PE=4 SV=1
RNSR_1.12144.1_from_parent_RNSR_1.12144	LOC_Os11g22580.1	72.0	protein|retrotransposon protein, putative, unclassified, expressed				x				tr|Q5F1Y7|Q5F1Y7_ORYSJ	106	Epstein-Barr virus EBNA-1-like protein OS=Oryza sativa subsp. japonica GN=B1642C07.31 PE=4 SV=1
RNSR_1.12145.1_from_parent_RNSR_1.12145	LOC_Os07g35090.1	167	protein|transposon protein, putative, unclassified				x	Q7XPY5	104	Putative beta-glucosidase 15 OS=Oryza sativa subsp. japonica GN=BGLU15 PE=5 SV=2
RNSR_1.12146.1_from_parent_RNSR_1.12146	LOC_Os10g15079.1	146	protein|retrotransposon protein, putative, unclassified, expressed	CI749631	161	CI749631 Oryza sativa (japonica cultivar-group) library (Kikuchi S) Oryza sativa Japonica Group cDNA clone J09B0072E16T3 5', mRNA sequence	x	A9WPV8	54.3	Translation initiation factor IF-2 OS=Renibacterium salmoninarum (strain ATCC 33209 / DSM 20767 / JCM 11484 / NBRC 15589 / NCIMB 2235) GN=infB PE=3 SV=1
RNSR_1.12154.1_from_parent_RNSR_1.12154				BM420034	242	R022E08 Oryza sativa mature leaf library induced by M.grisea Oryza sativa cDNA clone R022E08, mRNA sequence	x
RNSR_1.12157.1_from_parent_RNSR_1.12157	LOC_Os10g41070.1	564	protein|glycerol-3-phosphate acyltransferase 1, putative, expressed	CT847672	1729	CT847672 Oryza sativa (indica cultivar-group) cv. Guang Lu Ai 4 Oryza sativa Indica Group cDNA clone OSIGCRA201E19, mRNA sequence	x	Q9SHJ5	269	Glycerol-3-phosphate acyltransferase 1 OS=Arabidopsis thaliana GN=GPAT1 PE=1 SV=1
RNSR_1.12158.1_from_parent_RNSR_1.12158	LOC_Os01g27510.1	56.2	protein|expressed protein	BX928793	196	BX928793 Oryza sativa library (Han B) Oryza sativa cDNA clone y800f07p5, mRNA sequence	x	Q8H8K7	56.6	Formin-like protein 4 OS=Oryza sativa subsp. japonica GN=FH4 PE=3 SV=1
RNSR_1.12160.1_from_parent_RNSR_1.12160				CK041586	147	51740rsiceh_24853.y1 Oryza sativa cv. PA64s panicle ferile cDNA library Oryza sativa Indica Group cDNA 5', mRNA sequence	x				tr|Q6H7Q0|Q6H7Q0_ORYSJ	58.9	Putative uncharacterized protein OJ1225_F07.13 OS=Oryza sativa subsp. japonica GN=OJ1225_F07.13 PE=4 SV=1
RNSR_1.12161.1_from_parent_RNSR_1.12161				CI686447	119	CI686447 Oryza sativa (japonica cultivar-group) 3rd week immature panicle Oryza sativa Japonica Group cDNA clone J07B5077F23T3 5', mRNA sequence	x				tr|I1PU56|I1PU56_ORYGL	60.1	Uncharacterized protein OS=Oryza glaberrima PE=4 SV=1
RNSR_1.12163.1_from_parent_RNSR_1.12163	LOC_Os02g16290.1	90.9	protein|transposon protein, putative, Mutator sub-class, expressed	CI379618	165	CI379618 Oryza sativa (japonica cultivar-group) callus Oryza sativa Japonica Group cDNA clone J03B3087L13M3 3', mRNA sequence	x				tr|Q6K391|Q6K391_ORYSJ	61.6	Putative uncharacterized protein OJ1227_D07.24 OS=Oryza sativa subsp. japonica GN=OSJNBa0025H18.3 PE=4 SV=1
RNSR_1.12164.1_from_parent_RNSR_1.12164				CT861472	115	CT861472 Oryza sativa (indica cultivar-group) cv. Guang Lu Ai 4 Oryza sativa Indica Group cDNA clone OSIGCRN130D07, mRNA sequence	x
RNSR_1.12165.1_from_parent_RNSR_1.12165				CI257551	422	CI257551 Oryza sativa (japonica cultivar-group) same as Lib 23(supermix) Oryza sativa Japonica Group cDNA clone 045-M023R-G03 3', mRNA sequence	x
RNSR_1.12167.1_from_parent_RNSR_1.12167	LOC_Os11g17220.1	60.5	protein|retrotransposon protein, putative, Ty3-gypsy subclass, expressed	CI738753	196	CI738753 Oryza sativa (japonica cultivar-group) library (Kikuchi S) Oryza sativa Japonica Group cDNA clone J09B0016F10T3 5', mRNA sequence	x				tr|Q53MJ7|Q53MJ7_ORYSJ	60.5	Retrotransposon protein, putative, Ty3-gypsy sub-class OS=Oryza sativa subsp. japonica GN=LOC_Os11g17220 PE=4 SV=1
RNSR_1.12168.1_from_parent_RNSR_1.12168	LOC_Os08g45280.1	110	protein|expressed protein	CK074719	690	73479rsicem_6948.y1 Oryza sativa cv. PA64s panicle ferile cDNA library Oryza sativa Indica Group cDNA 5', mRNA sequence	x				tr|Q6YPB8|Q6YPB8_ORYSJ	80.5	Putative uncharacterized protein OSJNOa199K18.9 OS=Oryza sativa subsp. japonica GN=OSJNOa199K18.9 PE=4 SV=1
RNSR_1.12169.1_from_parent_RNSR_1.12169	LOC_Os01g60090.1	97.8	protein|retrotransposon protein, putative, unclassified, expressed	CF306704	293	HDA1--04-J24.g1 OsHDAC1-overexpressing transgenic rice lambda phage cDNA library I (HDA1) Oryza sativa Japonica Group cDNA clone HDA1--04-J24, mRNA sequence	x				tr|Q94I47|Q94I47_ORYSJ	118	Putative retroelement OS=Oryza sativa subsp. japonica GN=OSJNBa0050N08.3 PE=4 SV=1
RNSR_1.12170.1_from_parent_RNSR_1.12170				CB658466	65.9	OSJNEc14I08.r OSJNEc Oryza sativa Japonica Group cDNA clone OSJNEc14I08 3', mRNA sequence	x				tr|Q67TR9|Q67TR9_ORYSJ	77.4	Epstein-Barr virus EBNA-1-like protein OS=Oryza sativa subsp. japonica GN=B1342C04.4 PE=4 SV=1
RNSR_1.12171.1_from_parent_RNSR_1.12171	LOC_Os08g30180.1	198	protein|transposon protein, putative, unclassified, expressed	CB660176	240	OSJNEd01L07.f OSJNEd Oryza sativa Japonica Group cDNA clone OSJNEd01L07 5', mRNA sequence	x	Q7XPY5	63.2	Putative beta-glucosidase 15 OS=Oryza sativa subsp. japonica GN=BGLU15 PE=5 SV=2
RNSR_1.12174.1_from_parent_RNSR_1.12174	LOC_Os11g34170.1	57.4	protein|expressed protein	CK033190	285	36237rsiceg_5811.y1 Oryza sativa cv. 93-11 tillering whole plant cDNA library Oryza sativa cDNA 5', mRNA sequence	x				tr|Q0DJL0|Q0DJL0_ORYSJ	63.2	Os05g0268400 protein OS=Oryza sativa subsp. japonica GN=Os05g0268400 PE=4 SV=2
RNSR_1.12177.1_from_parent_RNSR_1.12177				CT851245	222	CT851245 Oryza sativa (indica cultivar-group) cv. Guang Lu Ai 4 Oryza sativa Indica Group cDNA clone OSIGCFA206A20, mRNA sequence	x
RNSR_1.12178.1_from_parent_RNSR_1.12178				AU055776	81.8	AU055776 Oryza sativa mature leaf Nipponbare Oryza sativa Japonica Group cDNA clone S20048_2Z, mRNA sequence	x
RNSR_1.12179.1_from_parent_RNSR_1.12179				CA761061	127	BR060002A20A01.ab1 IRRI clones Oryza sativa Indica Group cDNA clone BR060002A20A01.ab1 similar to No protein aligment, mRNA sequence	x
RNSR_1.1218.1_from_parent_RNSR_1.1218							x
RNSR_1.12180.1_from_parent_RNSR_1.12180	LOC_Os10g15360.1	107	protein|retrotransposon protein, putative, unclassified	CB629616	278	OSIIEb06A01.r OSIIEb Oryza sativa Indica Group cDNA clone OSIIEb06A01 3', mRNA sequence	x				tr|Q33A43|Q33A43_ORYSJ	107	Retrotransposon protein, putative, unclassified OS=Oryza sativa subsp. japonica GN=LOC_Os10g15360 PE=4 SV=1
RNSR_1.12181.1_from_parent_RNSR_1.12181				CI355907	107	CI355907 Oryza sativa (japonica cultivar-group) flower Oryza sativa Japonica Group cDNA clone J02B3092D10M3 3', mRNA sequence	x
RNSR_1.12182.1_from_parent_RNSR_1.12182	LOC_Os05g25420.1	112	protein|retrotransposon, putative, centromere-specific	CI522977	844	CI522977 Oryza sativa (japonica cultivar-group) 4 nuclei stage anther Oryza sativa Japonica Group cDNA clone J09B0027P17M3 3', mRNA sequence	x				tr|C7J7H4|C7J7H4_ORYSJ	181	Os10g0574901 protein OS=Oryza sativa subsp. japonica GN=Os10g0574901 PE=4 SV=1
RNSR_1.12186.1_from_parent_RNSR_1.12186	LOC_Os01g04850.1	106	protein|retrotransposon protein, putative, unclassified, expressed				x				tr|Q8S7H0|Q8S7H0_ORYSJ	225	Putative uncharacterized protein OSJNBa0010I09.28 OS=Oryza sativa subsp. japonica GN=OSJNBa0010I09.28 PE=4 SV=1
RNSR_1.12187.1_from_parent_RNSR_1.12187	LOC_Os07g35080.1	62.8	protein|transposon protein, putative, unclassified	CB632320	190	OSIIEb10H22.f OSIIEb Oryza sativa Indica Group cDNA clone OSIIEb10H22 5', mRNA sequence	x				tr|Q2QUN7|Q2QUN7_ORYSJ	62.8	Transposon protein, putative, unclassified OS=Oryza sativa subsp. japonica GN=LOC_Os12g15630 PE=4 SV=1
RNSR_1.12189.1_from_parent_RNSR_1.12189	LOC_Os06g34920.1	79.0	protein|retrotransposon protein, putative, Ty3-gypsy subclass	CB666935	894	OSJNEd14A18.r OSJNEd Oryza sativa Japonica Group cDNA clone OSJNEd14A18 3', mRNA sequence	x				tr|Q5Z6Z9|Q5Z6Z9_ORYSJ	79.0	Putative uncharacterized protein B1018E06.33 OS=Oryza sativa subsp. japonica GN=B1018E06.33 PE=4 SV=1
RNSR_1.12190.1_from_parent_RNSR_1.12190	LOC_Os10g36430.1	106	protein|retrotransposon protein, putative, unclassified, expressed				x	Q0GNC1	53.5	Inverted formin-2 OS=Mus musculus GN=Inf2 PE=1 SV=1
RNSR_1.12191.1_from_parent_RNSR_1.12191	LOC_Os02g16860.1	76.6	protein|retrotransposon protein, putative, unclassified, expressed	CI402514	133	CI402514 Oryza sativa (japonica cultivar-group) library (Kikuchi S) Oryza sativa Japonica Group cDNA clone J06B5002C07M3 3', mRNA sequence	x				tr|Q5Z6R7|Q5Z6R7_ORYSJ	165	Epstein-Barr virus EBNA-1-like protein OS=Oryza sativa subsp. japonica GN=OSJNBa0037N01.20 PE=4 SV=1
RNSR_1.12192.1_from_parent_RNSR_1.12192				CI311828	224	CI311828 Oryza sativa (japonica cultivar-group) shoot Oryza sativa Japonica Group cDNA clone J01A3000A19Ba 3', mRNA sequence	x				tr|Q69P75|Q69P75_ORYSJ	105	Epstein-Barr virus EBNA-1-like protein OS=Oryza sativa subsp. japonica GN=OJ1344_B01.37 PE=4 SV=1
RNSR_1.12194.1_from_parent_RNSR_1.12194				CA762756	52.0	BR060010A10G08.ab1 IRRI clones Oryza sativa Indica Group cDNA clone BR060010A10G08.ab1 similar to OSJNBa0072K14.1 [Oryza sativa], mRNA sequence	x
RNSR_1.12195.1_from_parent_RNSR_1.12195	LOC_Os08g30220.1	238	protein|retrotransposon protein, putative, unclassified	CB657727	228	OSJNEc13E12.f OSJNEc Oryza sativa Japonica Group cDNA clone OSJNEc13E12 5', mRNA sequence	x	Q7SI59	50.1	Pre-mRNA-splicing factor cwc-25 OS=Neurospora crassa (strain ATCC 24698 / 74-OR23-1A / CBS 708.71 / DSM 1257 / FGSC 987) GN=cwc-25 PE=3 SV=1
RNSR_1.12198.1_from_parent_RNSR_1.12198	LOC_Os12g22340.1	160	protein|retrotransposon protein, putative, Ty3-gypsy subclass	HS586571	293	RH30 Rice caryopsis day 8 after anthesis Library Oryza sativa Japonica Group cDNA clone 912080123, mRNA sequence	x	Q5ZMJ9	52.8	Serine/arginine repetitive matrix protein 1 OS=Gallus gallus GN=SRRM1 PE=2 SV=1
RNSR_1.12199.1_from_parent_RNSR_1.12199	LOC_Os04g10300.1	54.7	protein|hypothetical protein	CB620324	389	OSIIEa05H03.f OSIIEa Oryza sativa Indica Group cDNA clone OSIIEa05H03 5', mRNA sequence	x				tr|Q6EQZ5|Q6EQZ5_ORYSJ	51.6	Putative uncharacterized protein OSJNBa0055I13.5 OS=Oryza sativa subsp. japonica GN=OSJNBa0055I13.5 PE=4 SV=1
RNSR_1.12200.1_from_parent_RNSR_1.12200	LOC_Os08g01540.1	86.7	protein|retrotransposon protein, putative, unclassified, expressed	CK048039	513	42911siceh_0582.z1 Oryza sativa cv. PA64s panicle ferile cDNA library Oryza sativa Indica Group cDNA 5', mRNA sequence	x				tr|I1QF95|I1QF95_ORYGL	108	Uncharacterized protein (Fragment) OS=Oryza glaberrima PE=4 SV=1
RNSR_1.12201.1_from_parent_RNSR_1.12201				CB667645	254	OSJNEd15B05.r OSJNEd Oryza sativa Japonica Group cDNA clone OSJNEd15B05 3', mRNA sequence	x
RNSR_1.12202.1_from_parent_RNSR_1.12202				CB667110	52.0	OSJNEd14E19.r OSJNEd Oryza sativa Japonica Group cDNA clone OSJNEd14E19 3', mRNA sequence	x
RNSR_1.12203.1_from_parent_RNSR_1.12203	LOC_Os02g49100.1	60.5	protein|retrotransposon protein, putative, unclassified	CI743373	188	CI743373 Oryza sativa (japonica cultivar-group) library (Kikuchi S) Oryza sativa Japonica Group cDNA clone J09B0040P11T3 5', mRNA sequence	x				tr|C7J1L4|C7J1L4_ORYSJ	60.5	Os04g0276100 protein (Fragment) OS=Oryza sativa subsp. japonica GN=Os04g0276100 PE=4 SV=1
RNSR_1.12204.1_from_parent_RNSR_1.12204	LOC_Os01g35300.1	53.1	protein|retrotransposon protein, putative, Ty1-copia subclass, expressed	CT847545	172	CT847545 Oryza sativa (indica cultivar-group) cv. Guang Lu Ai 4 Oryza sativa Indica Group cDNA clone OSIGCPI017L09, mRNA sequence	x				tr|G8JBC8|G8JBC8_ORYGL	57.4	Legume+lectins+beta+domain+containing+protein OS=Oryza glaberrima GN=17 PE=4 SV=1
RNSR_1.12206.1_from_parent_RNSR_1.12206	LOC_Os07g33760.1	59.3	protein|retrotransposon protein, putative, unclassified, expressed	CI635508	212	CI635508 Oryza sativa (japonica cultivar-group) leaf of seedling gamma-irradiated(45Gy), immid after irradiation Oryza sativa Japonica Group cDNA clone J06B5022B10T3 5', mRNA sequence	x				tr|Q7XU53|Q7XU53_ORYSA	56.6	OSJNBa0006A01.18 protein OS=Oryza sativa GN=OSJNBa0006A01.18 PE=4 SV=3
RNSR_1.12208.1_from_parent_RNSR_1.12208	LOC_Os08g30180.1	184	protein|transposon protein, putative, unclassified, expressed	CI755538	549	CI755538 Oryza sativa (japonica cultivar-group) library (Kikuchi S) Oryza sativa Japonica Group cDNA clone J10B0002A20T3 5', mRNA sequence	x	Q1HVF7	80.9	Epstein-Barr nuclear antigen 1 OS=Epstein-Barr virus (strain AG876) GN=EBNA1 PE=3 SV=1
RNSR_1.12209.1_from_parent_RNSR_1.12209	LOC_Os02g16860.1	53.1	protein|retrotransposon protein, putative, unclassified, expressed				x				tr|Q75J77|Q75J77_ORYSJ	77.4	Putative uncharacterized protein OSJNBb0099O15.9 OS=Oryza sativa subsp. japonica GN=OSJNBb0099O15.9 PE=4 SV=1
RNSR_1.12212.1_from_parent_RNSR_1.12212	LOC_Os10g40130.1	1192	protein|Mur ligase family protein, putative, expressed	CK085098	1063	OsSM01002A09c Oryza sativa leaf cDNA library Oryza sativa cDNA clone OsSM01002A09, mRNA sequence	x	Q5L0Y0	168	UDP-N-acetylmuramoyl-L-alanyl-D-glutamate--2, 6-diaminopimelate ligase OS=Geobacillus kaustophilus (strain HTA426) GN=murE PE=3 SV=1
RNSR_1.12215.1_from_parent_RNSR_1.12215	LOC_Os10g40859.1	556	protein|matrixin family protein, expressed	CI246524	280	CI246524 Oryza sativa (japonica cultivar-group) Shoot and root of germinating seeds Oryza sativa Japonica Group cDNA clone 043-M041R-D03 3', mRNA sequence	x	P29136	138	Metalloendoproteinase 1 OS=Glycine max PE=1 SV=2
RNSR_1.12220.1_from_parent_RNSR_1.12220	LOC_Os11g41365.1	80.5	protein|expressed protein	CR279581	379	CR279581 Oryza sativa library (Han B) Oryza sativa cDNA clone y819h05p5, mRNA sequence	x				tr|I1NNH3|I1NNH3_ORYGL	63.5	Uncharacterized protein OS=Oryza glaberrima PE=4 SV=1
RNSR_1.12221.1_from_parent_RNSR_1.12221	LOC_Os10g36430.1	103	protein|retrotransposon protein, putative, unclassified, expressed				x				tr|Q6EQ52|Q6EQ52_ORYSJ	126	Regulatory protein-like OS=Oryza sativa subsp. japonica GN=P0433B06.8 PE=4 SV=1
RNSR_1.12222.1_from_parent_RNSR_1.12222				CF990000	69.9	21801rsicee_6324.y1 Oryza sativa cv. LYP9 tillering whole plant cDNA library Oryza sativa Indica Group cDNA 5', mRNA sequence	x
RNSR_1.12223.1_from_parent_RNSR_1.12223				CR279581	226	CR279581 Oryza sativa library (Han B) Oryza sativa cDNA clone y819h05p5, mRNA sequence	x				tr|Q5QM15|Q5QM15_ORYSJ	50.1	Putative uncharacterized protein P0455H03.21 OS=Oryza sativa subsp. japonica GN=P0455H03.21 PE=4 SV=1
RNSR_1.12225.1_from_parent_RNSR_1.12225				CK665002	555	00210033056.B07_02020201TG.scf IR62266 Oryza sativa Indica Group cDNA clone 00210033056.B07_02020201TG.scf, mRNA sequence	x				tr|B9G742|B9G742_ORYSJ	122	Putative uncharacterized protein OS=Oryza sativa subsp. japonica GN=OsJ_32525 PE=4 SV=1
RNSR_1.12225.2_from_parent_RNSR_1.12225				CK665002	555	00210033056.B07_02020201TG.scf IR62266 Oryza sativa Indica Group cDNA clone 00210033056.B07_02020201TG.scf, mRNA sequence	x
RNSR_1.12228.1_from_parent_RNSR_1.12228	LOC_Os10g42410.3	551	protein|zinc-binding protein, putative, expressed	CT848844	1756	CT848844 Oryza sativa (indica cultivar-group) cv. Guang Lu Ai 4 Oryza sativa Indica Group cDNA clone CONTIG5421, mRNA sequence	x	P21997	85.9	Sulfated surface glycoprotein 185 OS=Volvox carteri PE=1 SV=1
RNSR_1.1223.1_from_parent_RNSR_1.1223				CB664440	85.7	OSJNEd10C14.r OSJNEd Oryza sativa Japonica Group cDNA clone OSJNEd10C14 3', mRNA sequence	x
RNSR_1.1223.2_from_parent_RNSR_1.1223				CI249871	69.9	CI249871 Oryza sativa (japonica cultivar-group) Shoot and root of germinating seeds Oryza sativa Japonica Group cDNA clone 043-M084R-C08 3', mRNA sequence	x
RNSR_1.12231.1_from_parent_RNSR_1.12231				CI751234	65.9	CI751234 Oryza sativa (japonica cultivar-group) library (Kikuchi S) Oryza sativa Japonica Group cDNA clone J09B0080B10T3 5', mRNA sequence	x
RNSR_1.12232.1_from_parent_RNSR_1.12232				CI311828	230	CI311828 Oryza sativa (japonica cultivar-group) shoot Oryza sativa Japonica Group cDNA clone J01A3000A19Ba 3', mRNA sequence	x				tr|Q8S7N4|Q8S7N4_ORYSJ	152	Putative oleosin-like protein OS=Oryza sativa subsp. japonica GN=OSJNBa0095C07.26 PE=4 SV=1
RNSR_1.12233.1_from_parent_RNSR_1.12233				CB656611	121	OSJNEc11C19.f OSJNEc Oryza sativa Japonica Group cDNA clone OSJNEc11C19 5', mRNA sequence	x
RNSR_1.12235.1_from_parent_RNSR_1.12235	LOC_Os04g34820.1	55.8	protein|transposon protein, putative, CACTA, En/Spm sub-class, expressed	JG457796	69.9	RRCH7SN14-G12 Rice roots inoculated with the diazotroph Herbaspirillum seropedicae strain SmR1 Oryza sativa Japonica Group cDNA 3', mRNA sequence	x	Q9C5S0	54.7	Classical arabinogalactan protein 9 OS=Arabidopsis thaliana GN=AGP9 PE=1 SV=2
RNSR_1.12238.1_from_parent_RNSR_1.12238							x
RNSR_1.1224.1_from_parent_RNSR_1.1224	LOC_Os10g01850.1	59.3	protein|retrotransposon protein, putative, unclassified, expressed	FG955732	238	MA_PA64s_03543 Mature embryo cDNA Library of PA64s Oryza sativa Indica Group cDNA 5', mRNA sequence	x	Q69566	72.0	Uncharacterized protein U88 OS=Human herpesvirus 6A (strain Uganda-1102) GN=U88 PE=4 SV=1
RNSR_1.12240.1_from_parent_RNSR_1.12240	LOC_Os02g13210.1	50.1	protein|transposable element protein, putative, containing Pfam profile: PF03004, Transposase_24, expressed	CI342826	123	CI342826 Oryza sativa (japonica cultivar-group) flower Oryza sativa Japonica Group cDNA clone J02B3022N16M3 3', mRNA sequence	x
RNSR_1.12243.1_from_parent_RNSR_1.12243				CA765536	622	AF53-Rpf_07_O06_T7_031.ab1 IRRI Drought Stress Panicle Library Oryza sativa Indica Group cDNA clone C0002646 5' similar to unknown, mRNA sequence	x
RNSR_1.12246.1_from_parent_RNSR_1.12246				CI045424	143	CI045424 Oryza sativa (japonica cultivar-group) callus Oryza sativa Japonica Group cDNA clone 011-M078R-H05 3', mRNA sequence	x				tr|A2YVC4|A2YVC4_ORYSI	70.1	Putative uncharacterized protein OS=Oryza sativa subsp. indica GN=OsI_29283 PE=4 SV=1
RNSR_1.12247.1_from_parent_RNSR_1.12247				CR279817	406	CR279817 Oryza sativa library (Han B) Oryza sativa cDNA clone y876b01p5, mRNA sequence	x				tr|B9G776|B9G776_ORYSJ	97.1	Putative uncharacterized protein OS=Oryza sativa subsp. japonica GN=OsJ_32610 PE=2 SV=1
RNSR_1.1225.1_from_parent_RNSR_1.1225	LOC_Os08g32580.1	167	protein|retrotransposon protein, putative, unclassified, expressed	CB096653	630	AF53-Rpf_06_N21_T7_087.ab1 IRRI Drought Stress Panicle Library Oryza sativa Indica Group cDNA clone C0002253 5', mRNA sequence	x	Q02964	80.1	Enzymatic polyprotein OS=Cauliflower mosaic virus (strain BBC) GN=ORF V PE=3 SV=1
RNSR_1.12251.1_from_parent_RNSR_1.12251				FG945816	56.0	MA_93-11_02711 Mature embryo cDNA Library of 93-11 Oryza sativa Indica Group cDNA 5', mRNA sequence	x				tr|B9G776|B9G776_ORYSJ	78.6	Putative uncharacterized protein OS=Oryza sativa subsp. japonica GN=OsJ_32610 PE=2 SV=1
RNSR_1.12256.1_from_parent_RNSR_1.12256	LOC_Os11g17870.1	113	protein|expressed protein	AU081353	272	AU081353 Rice root Oryza sativa Japonica Group cDNA clone R0048_22Z, mRNA sequence	x	Q84ZL0	77.4	Formin-like protein 5 OS=Oryza sativa subsp. japonica GN=FH5 PE=2 SV=2
RNSR_1.12258.1_from_parent_RNSR_1.12258	LOC_Os10g41330.2	505	protein|AP2 domain containing protein, expressed	CB657913	1564	OSJNEc13J08.r OSJNEc Oryza sativa Japonica Group cDNA clone OSJNEc13J08 3', mRNA sequence	x	Q40478	142	Ethylene-responsive transcription factor 5 OS=Nicotiana tabacum GN=ERF5 PE=2 SV=1
RNSR_1.12271.1_from_parent_RNSR_1.12271	LOC_Os10g42710.7	771	protein|RCD1, putative, expressed	CB629143	1721	OSIIEb05C15.f OSIIEb Oryza sativa Indica Group cDNA clone OSIIEb05C15 5', mRNA sequence	x	Q8RY59	115	Inactive poly [ADP-ribose] polymerase RCD1 OS=Arabidopsis thaliana GN=RCD1 PE=1 SV=1
RNSR_1.12274.1_from_parent_RNSR_1.12274	LOC_Os02g43680.1	109	protein|expressed protein	EE591429	172	NEW_RNG123-C10 Rice mixture of leaf, root, panicle Oryza sativa Japonica Group cDNA, mRNA sequence	x				tr|Q8S7P5|Q8S7P5_ORYSJ	118	Putative uncharacterized protein OSJNBa0095C07.22 OS=Oryza sativa subsp. japonica GN=OSJNBa0095C07.22 PE=4 SV=1
RNSR_1.12276.1_from_parent_RNSR_1.12276	LOC_Os11g28740.1	431	protein|hAT dimerisation domain-containing protein, putative, expressed	CI633115	67.9	CI633115 Oryza sativa (japonica cultivar-group) leaf of seedling 50ppm CuSO4 for 3 days Oryza sativa Japonica Group cDNA clone J06B5005L16T3 5', mRNA sequence	x				tr|Q8S7P4|Q8S7P4_ORYSJ	589	Putative transposase OS=Oryza sativa subsp. japonica GN=OSJNBa0095C07.21 PE=4 SV=1
RNSR_1.12278.1_from_parent_RNSR_1.12278				BQ529575	95.6	08B1207016.40D9.T3.seq Rice Uni Zap Library Oryza sativa Japonica Group cDNA, mRNA sequence	x				tr|C7J7F7|C7J7F7_ORYSJ	51.2	Os10g0569900 protein OS=Oryza sativa subsp. japonica GN=Os10g0569900 PE=4 SV=1
RNSR_1.1228.1_from_parent_RNSR_1.1228	LOC_Os08g45090.1	88.6	protein|expressed protein	CF296009	813	30DGS--06-D04.g1 Rice leaf plasmid cDNA library I (30DGS) Oryza sativa Japonica Group cDNA clone 30DGS--06-D04, mRNA sequence	x	Q6ZQP7	55.1	Uncharacterized protein LOC284861 OS=Homo sapiens PE=2 SV=1
RNSR_1.12281.1_from_parent_RNSR_1.12281	LOC_Os08g04760.1	89.4	protein|retrotransposon protein, putative, unclassified, expressed	CF961211	147	10104siced_4475.z1 Oryza sativa cv. LYP9 trefoil whole plant cDNA library Oryza sativa Indica Group cDNA 5', mRNA sequence	x				tr|Q6YXT0|Q6YXT0_ORYSJ	150	Putative uncharacterized protein P0427G12.28 OS=Oryza sativa subsp. japonica GN=P0427G12.28 PE=4 SV=1
RNSR_1.12284.1_from_parent_RNSR_1.12284				CB661201	141	OSJNEd03M04.r OSJNEd Oryza sativa Japonica Group cDNA clone OSJNEd03M04 3', mRNA sequence	x
RNSR_1.12285.1_from_parent_RNSR_1.12285	LOC_Os07g35080.1	132	protein|transposon protein, putative, unclassified	CB671862	617	OSJNEe05K03.f OSJNEe Oryza sativa Japonica Group cDNA clone OSJNEe05K03 5', mRNA sequence	x				tr|B8B0T9|B8B0T9_ORYSI	90.1	Putative uncharacterized protein OS=Oryza sativa subsp. indica GN=OsI_22609 PE=4 SV=1
RNSR_1.12286.1_from_parent_RNSR_1.12286	LOC_Os07g36200.1	90.1	protein|eukaryotic translation initiation factor-related, putative, expressed	CF307176	646	HDA1--05-P10.g1 OsHDAC1-overexpressing transgenic rice lambda phage cDNA library I (HDA1) Oryza sativa Japonica Group cDNA clone HDA1--05-P10, mRNA sequence	x	Q9UQ35	62.0	Serine/arginine repetitive matrix protein 2 OS=Homo sapiens GN=SRRM2 PE=1 SV=2
RNSR_1.12287.1_from_parent_RNSR_1.12287	LOC_Os02g51920.1	57.8	protein|expressed protein	CI274100	139	CI274100 Oryza sativa (japonica cultivar-group) supermix Oryza sativa Japonica Group cDNA clone 074-M191R-A10 3', mRNA sequence	x
RNSR_1.12288.1_from_parent_RNSR_1.12288	LOC_Os09g14560.1	53.1	protein|expressed protein	CB619028	117	OSIIEa03E23.r OSIIEa Oryza sativa Indica Group cDNA clone OSIIEa03E23 3', mRNA sequence	x				tr|Q69M18|Q69M18_ORYSJ	53.1	Putative uncharacterized protein OSJNBb0079G12.27 OS=Oryza sativa subsp. japonica GN=OSJNBb0079G12.27 PE=4 SV=1
RNSR_1.12295.1_from_parent_RNSR_1.12295				CB656192	103	OSJNEc10E02.f OSJNEc Oryza sativa Japonica Group cDNA clone OSJNEc10E02 5', mRNA sequence	x
RNSR_1.12296.1_from_parent_RNSR_1.12296	LOC_Os01g41145.1	139	protein|retrotransposon protein, putative, unclassified, expressed	BI812218	618	D002H03 Oryza sativa mature leaf library induced by M.grisea Oryza sativa cDNA clone D002H03, mRNA sequence	x	P42211	123	Aspartic proteinase OS=Oryza sativa subsp. japonica GN=RAP PE=2 SV=2
RNSR_1.12297.1_from_parent_RNSR_1.12297	LOC_Os12g10210.1	119	protein|hypothetical protein	CK072547	652	66225rsicem_12385.y1 Oryza sativa cv. PA64s panicle ferile cDNA library Oryza sativa Indica Group cDNA 5', mRNA sequence	x				tr|I1QHS4|I1QHS4_ORYGL	141	Uncharacterized protein (Fragment) OS=Oryza glaberrima PE=4 SV=1
RNSR_1.12298.1_from_parent_RNSR_1.12298	LOC_Os06g15500.1	54.7	protein|retrotransposon protein, putative, unclassified, expressed	CI165411	129	CI165411 Oryza sativa (japonica cultivar-group) shoot and callus Oryza sativa Japonica Group cDNA clone 031-M046R-A08 3', mRNA sequence	x				tr|Q7F2F0|Q7F2F0_ORYSJ	56.6	P0402A09.17 protein OS=Oryza sativa subsp. japonica GN=P0402A09.17 PE=4 SV=1
RNSR_1.1230.1_from_parent_RNSR_1.1230				CK050504	133	49819rsiceh_20647.y1 Oryza sativa cv. PA64s panicle ferile cDNA library Oryza sativa Indica Group cDNA 5', mRNA sequence	x				tr|I1Q5X2|I1Q5X2_ORYGL	67.0	Uncharacterized protein (Fragment) OS=Oryza glaberrima PE=4 SV=1
RNSR_1.12305.1_from_parent_RNSR_1.12305							x
RNSR_1.12306.1_from_parent_RNSR_1.12306	LOC_Os05g20360.1	82.8	protein|retrotransposon protein, putative, Ty3-gypsy subclass, expressed	EC365667	103	OSI00213 Oryza sativa indica, Clontech PCR select cDNA subtraction Oryza sativa Indica Group cDNA clone 137-C03-M13F.txt, mRNA sequence	x				tr|Q7XLA7|Q7XLA7_ORYSJ	82.4	OSJNBb0115I09.5 protein OS=Oryza sativa subsp. japonica GN=OSJNBb0115I09.5 PE=4 SV=2
RNSR_1.12308.1_from_parent_RNSR_1.12308							x
RNSR_1.12309.1_from_parent_RNSR_1.12309				CI751124	180	CI751124 Oryza sativa (japonica cultivar-group) library (Kikuchi S) Oryza sativa Japonica Group cDNA clone J09B0079K05T3 5', mRNA sequence	x				tr|I1QF95|I1QF95_ORYGL	50.4	Uncharacterized protein (Fragment) OS=Oryza glaberrima PE=4 SV=1
RNSR_1.1231.1_from_parent_RNSR_1.1231				CI774375	728	CI774375 Oryza sativa (japonica cultivar-group) library (Kikuchi S) Oryza sativa Japonica Group cDNA clone J10B0074E18T3 5', mRNA sequence	x
RNSR_1.12310.1_from_parent_RNSR_1.12310	LOC_Os10g41620.1	442	protein|retrotransposon protein, putative, unclassified, expressed	CK056329	787	56345rsicek_10869.y1 Oryza sativa cv. PA64s panicle ferile cDNA library Oryza sativa Indica Group cDNA 5', mRNA sequence	x	B3PXE3	57.0	Translation initiation factor IF-2 OS=Rhizobium etli (strain CIAT 652) GN=infB PE=3 SV=1
RNSR_1.12312.1_from_parent_RNSR_1.12312	LOC_Os10g21990.1	101	protein|retrotransposon protein, putative, unclassified, expressed	CB676790	529	OSJNEe13E01.f OSJNEe Oryza sativa Japonica Group cDNA clone OSJNEe13E01 5', mRNA sequence	x				tr|Q93VV2|Q93VV2_ORYSJ	103	P0560B06.12 protein OS=Oryza sativa subsp. japonica GN=P0560B06.12 PE=4 SV=1
RNSR_1.12313.1_from_parent_RNSR_1.12313	LOC_Os07g31920.1	68.6	protein|transposon protein, putative, CACTA, En/Spm sub-class, expressed	CI317351	696	CI317351 Oryza sativa (japonica cultivar-group) shoot Oryza sativa Japonica Group cDNA clone J01B3038M23M3 3', mRNA sequence	x				tr|Q5ZBS8|Q5ZBS8_ORYSJ	96.7	Putative uncharacterized protein P0699H05.34 OS=Oryza sativa subsp. japonica GN=P0699H05.34 PE=4 SV=1
RNSR_1.12314.1_from_parent_RNSR_1.12314	LOC_Os11g14920.1	155	protein|retrotransposon protein, putative, Ty3-gypsy subclass, expressed	BI807472	555	A003E05 Oryza sativa mature leaf library induced by M.grisea Oryza sativa cDNA clone A003E05, mRNA sequence	x				tr|Q2QWP9|Q2QWP9_ORYSJ	194	Retrotransposon protein, putative, Ty3-gypsy subclass OS=Oryza sativa subsp. japonica GN=LOC_Os12g08630 PE=4 SV=1
RNSR_1.12315.1_from_parent_RNSR_1.12315				CB632424	345	OSIIEb10K11.f OSIIEb Oryza sativa Indica Group cDNA clone OSIIEb10K11 5', mRNA sequence	x				tr|Q7XNG0|Q7XNG0_ORYSJ	52.4	OSJNBa0096F01.13 protein OS=Oryza sativa subsp. japonica GN=OSJNBa0096F01.13 PE=4 SV=3
RNSR_1.12316.1_from_parent_RNSR_1.12316	LOC_Os08g21930.1	348	protein|retrotransposon, putative, centromere-specific, expressed	CI292457	363	CI292457 Oryza sativa (japonica cultivar-group) etiolated shoot Oryza sativa Japonica Group cDNA clone 006-M098F-C03 5', mRNA sequence	x	P13983	126	Extensin OS=Nicotiana tabacum GN=HRGPNT3 PE=2 SV=1
RNSR_1.1233.1_from_parent_RNSR_1.1233				CI333687	212	CI333687 Oryza sativa (japonica cultivar-group) shoot Oryza sativa Japonica Group cDNA clone J01B3135C19M3 3', mRNA sequence	x				tr|Q6H7Q0|Q6H7Q0_ORYSJ	62.4	Putative uncharacterized protein OJ1225_F07.13 OS=Oryza sativa subsp. japonica GN=OJ1225_F07.13 PE=4 SV=1
RNSR_1.12330.1_from_parent_RNSR_1.12330	LOC_Os11g01460.1	287	protein|expressed protein	CK051127	1092	56194rsicek_1062.y1 Oryza sativa cv. PA64s panicle ferile cDNA library Oryza sativa Indica Group cDNA 5', mRNA sequence	x				tr|Q2RBM9|Q2RBM9_ORYSJ	287	Putative uncharacterized protein OS=Oryza sativa subsp. japonica GN=LOC_Os11g01460 PE=4 SV=1
RNSR_1.12332.1_from_parent_RNSR_1.12332	LOC_Os11g01760.1	197	protein|expressed protein	CI563915	440	CI563915 Oryza sativa (japonica cultivar-group) shoot Oryza sativa Japonica Group cDNA clone J01A3001L19Aa 5', mRNA sequence	x	Q9LRB7	66.6	E3 ubiquitin-protein ligase EL5 OS=Oryza sativa subsp. japonica GN=EL5.1 PE=1 SV=1
RNSR_1.12333.1_from_parent_RNSR_1.12333							x
RNSR_1.12334.1_from_parent_RNSR_1.12334				CB631800	101	OSIIEb09J15.r OSIIEb Oryza sativa Indica Group cDNA clone OSIIEb09J15 3', mRNA sequence	x
RNSR_1.12338.1_from_parent_RNSR_1.12338	LOC_Os12g01955.1	137	protein|expressed protein	CV727807	214	14Salt--06-C08.g1 Salt treated rice leaf lambda phage cDNA library (14Salt) Oryza sativa Japonica Group cDNA clone 14Salt--06-C08, mRNA sequence	x				tr|I1R3D9|I1R3D9_ORYGL	149	Uncharacterized protein OS=Oryza glaberrima PE=4 SV=1
RNSR_1.12339.1_from_parent_RNSR_1.12339	LOC_Os05g26740.1	77.4	protein|retrotransposon protein, putative, unclassified, expressed	CI754700	262	CI754700 Oryza sativa (japonica cultivar-group) library (Kikuchi S) Oryza sativa Japonica Group cDNA clone J09B0096M05T3 5', mRNA sequence	x				tr|Q6EU36|Q6EU36_ORYSJ	91.7	Putative uncharacterized protein OJ1123_G04.14 OS=Oryza sativa subsp. japonica GN=OJ1123_G04.14 PE=4 SV=1
RNSR_1.1234.1_from_parent_RNSR_1.1234				CR288405	123	CR288405 Oryza sativa library (Han B) Oryza sativa cDNA clone y746c07p5, mRNA sequence	x
RNSR_1.12340.1_from_parent_RNSR_1.12340	LOC_Os08g12810.1	110	protein|hypothetical protein	CK048039	313	42911siceh_0582.z1 Oryza sativa cv. PA64s panicle ferile cDNA library Oryza sativa Indica Group cDNA 5', mRNA sequence	x				tr|Q656Q2|Q656Q2_ORYSJ	272	Putative uncharacterized protein B1112D09.1 OS=Oryza sativa subsp. japonica GN=B1112D09.1 PE=4 SV=1
RNSR_1.12341.1_from_parent_RNSR_1.12341	LOC_Os12g13880.1	77.0	protein|retrotransposon protein, putative, unclassified, expressed	CI187665	311	CI187665 Oryza sativa (japonica cultivar-group) root of seedlings Oryza sativa Japonica Group cDNA clone 035-M080R-A03 3', mRNA sequence	x				tr|Q10PE2|Q10PE2_ORYSJ	83.6	Putative uncharacterized protein OS=Oryza sativa subsp. japonica GN=LOC_Os03g13440 PE=4 SV=1
RNSR_1.12342.1_from_parent_RNSR_1.12342	LOC_Os11g33150.1	102	protein|retrotransposon protein, putative, unclassified	CI744923	188	CI744923 Oryza sativa (japonica cultivar-group) library (Kikuchi S) Oryza sativa Japonica Group cDNA clone J09B0049B14T3 5', mRNA sequence	x				tr|Q2R348|Q2R348_ORYSJ	102	Putative uncharacterized protein OS=Oryza sativa subsp. japonica GN=LOC_Os11g33150 PE=4 SV=1
RNSR_1.12346.1_from_parent_RNSR_1.12346				CI746380	63.9	CI746380 Oryza sativa (japonica cultivar-group) library (Kikuchi S) Oryza sativa Japonica Group cDNA clone J09B0055H08T3 5', mRNA sequence	x
RNSR_1.12348.1_from_parent_RNSR_1.12348				CR283570	67.9	CR283570 Oryza sativa library (Han B) Oryza sativa cDNA clone p539e03p3, mRNA sequence	x
RNSR_1.12353.1_from_parent_RNSR_1.12353				CT857893	75.8	CT857893 Oryza sativa (indica cultivar-group) cv. Guang Lu Ai 4 Oryza sativa Indica Group cDNA clone OSIGCFA219K08, mRNA sequence	x
RNSR_1.12355.1_from_parent_RNSR_1.12355	LOC_Os02g50520.1	179	protein|transposon protein, putative, unclassified	CK064895	52.0	70401rsicem_21515.y1 Oryza sativa cv. PA64s panicle ferile cDNA library Oryza sativa Indica Group cDNA 5', mRNA sequence	x	Q6ZQP7	68.6	Uncharacterized protein LOC284861 OS=Homo sapiens PE=2 SV=1
RNSR_1.12359.1_from_parent_RNSR_1.12359				CB662505	58.0	OSJNEd06J17.f OSJNEd Oryza sativa Japonica Group cDNA clone OSJNEd06J17 5', mRNA sequence	x
RNSR_1.1237.1_from_parent_RNSR_1.1237	LOC_Os01g59230.1	50.1	protein|retrotransposon protein, putative, unclassified, expressed				x
RNSR_1.12370.1_from_parent_RNSR_1.12370				CI751234	212	CI751234 Oryza sativa (japonica cultivar-group) library (Kikuchi S) Oryza sativa Japonica Group cDNA clone J09B0080B10T3 5', mRNA sequence	x				tr|Q6H7Q0|Q6H7Q0_ORYSJ	69.7	Putative uncharacterized protein OJ1225_F07.13 OS=Oryza sativa subsp. japonica GN=OJ1225_F07.13 PE=4 SV=1
RNSR_1.12373.1_from_parent_RNSR_1.12373				CB672931	149	OSJNEe07D14.f OSJNEe Oryza sativa Japonica Group cDNA clone OSJNEe07D14 5', mRNA sequence	x
RNSR_1.12374.1_from_parent_RNSR_1.12374							x
RNSR_1.12375.1_from_parent_RNSR_1.12375	LOC_Os01g04680.1	103	protein|retrotransposon protein, putative, unclassified, expressed	CI132242	129	CI132242 Oryza sativa (japonica cultivar-group) Panicles less than 5cm stage and Panicles two weeks after flowering Oryza sativa Japonica Group cDNA clone 026-M054R-B08 3', mRNA sequence	x				tr|I1PIE2|I1PIE2_ORYGL	82.4	Uncharacterized protein (Fragment) OS=Oryza glaberrima PE=4 SV=1
RNSR_1.1238.1_from_parent_RNSR_1.1238	LOC_Os01g09240.1	112	protein|retrotransposon protein, putative, LINE subclass	EX493722	214	OSHy71_EST24(PS1337) blast-infected rice leaf cDNA library from 3-week-old O. Sativa plant Oryza sativa Indica Group cDNA clone PS1337, mRNA sequence	x	P0C2F6	64.3	Putative ribonuclease H protein At1g65750 OS=Arabidopsis thaliana GN=At1g65750 PE=3 SV=1
RNSR_1.12387.1_from_parent_RNSR_1.12387	LOC_Os11g01740.1	495	protein|serine/threonine-protein kinase, putative, expressed	CB629063	1049	OSIIEb05A09.f OSIIEb Oryza sativa Indica Group cDNA clone OSIIEb05A09 5', mRNA sequence	x	Q9LRP3	122	Probable receptor-like protein kinase At3g17420 OS=Arabidopsis thaliana GN=At3g17420 PE=1 SV=1
RNSR_1.12388.1_from_parent_RNSR_1.12388				CT861765	105	CT861765 Oryza sativa (indica cultivar-group) cv. Guang Lu Ai 4 Oryza sativa Indica Group cDNA clone OSIGCEA013B14, mRNA sequence	x
RNSR_1.12389.1_from_parent_RNSR_1.12389							x
RNSR_1.1239.1_from_parent_RNSR_1.1239							x
RNSR_1.12390.1_from_parent_RNSR_1.12390	LOC_Os11g02510.1	228	protein|expressed protein	CI119161	559	CI119161 Oryza sativa (japonica cultivar-group) supermix Oryza sativa Japonica Group cDNA clone 024-M018R-H07 3', mRNA sequence	x	A3A2W2	50.1	CASP-like protein Os02g0134500 OS=Oryza sativa subsp. japonica GN=Os02g0134500 PE=2 SV=2
RNSR_1.12391.1_from_parent_RNSR_1.12391	LOC_Os08g13800.1	58.5	protein|NB-ARC domain containing protein, expressed	CB635109	646	OSIIEb15C04.f OSIIEb Oryza sativa Indica Group cDNA clone OSIIEb15C04 5', mRNA sequence	x				tr|Q6ZDH9|Q6ZDH9_ORYSJ	53.5	Putative uncharacterized protein P0436B06.4 OS=Oryza sativa subsp. japonica GN=P0436B06.4 PE=4 SV=1
RNSR_1.12397.1_from_parent_RNSR_1.12397				FG958446	278	MA_PA64s_06257 Mature embryo cDNA Library of PA64s Oryza sativa Indica Group cDNA 5', mRNA sequence	x				tr|Q0JJY2|Q0JJY2_ORYSJ	60.5	Os01g0709100 protein (Fragment) OS=Oryza sativa subsp. japonica GN=Os01g0709100 PE=4 SV=1
RNSR_1.12398.1_from_parent_RNSR_1.12398				CI745008	722	CI745008 Oryza sativa (japonica cultivar-group) library (Kikuchi S) Oryza sativa Japonica Group cDNA clone J09B0049H05T3 5', mRNA sequence	x
RNSR_1.124.1_from_parent_RNSR_1.124							x
RNSR_1.12404.1_from_parent_RNSR_1.12404	LOC_Os10g04660.1	108	protein|expressed protein	AU166330	601	AU166330 Rice callus (2001) Oryza sativa Japonica Group cDNA clone C11118, mRNA sequence	x	B9GBJ9	86.3	Cytochrome P450 714C1 OS=Oryza sativa subsp. japonica GN=CYP714C1 PE=2 SV=1
RNSR_1.12405.1_from_parent_RNSR_1.12405	LOC_Os08g24120.1	61.2	protein|retrotransposon protein, putative, unclassified, expressed	CI738753	155	CI738753 Oryza sativa (japonica cultivar-group) library (Kikuchi S) Oryza sativa Japonica Group cDNA clone J09B0016F10T3 5', mRNA sequence	x
RNSR_1.1241.1_from_parent_RNSR_1.1241				CB648333	60.0	OSJNEb11K17.r OSJNEb Oryza sativa Japonica Group cDNA clone OSJNEb11K17 3', mRNA sequence	x
RNSR_1.12413.1_from_parent_RNSR_1.12413	LOC_Os11g25430.1	63.9	protein|retrotransposon protein, putative, unclassified	CI747007	331	CI747007 Oryza sativa (japonica cultivar-group) library (Kikuchi S) Oryza sativa Japonica Group cDNA clone J09B0058M01T3 5', mRNA sequence	x				tr|B9FY80|B9FY80_ORYSJ	133	Putative uncharacterized protein OS=Oryza sativa subsp. japonica GN=OsJ_24971 PE=4 SV=1
RNSR_1.12414.1_from_parent_RNSR_1.12414	LOC_Os07g13719.1	361	protein|hypothetical protein	EX493718	620	OSHy71_EST24(PS1333) blast-infected rice leaf cDNA library from 3-week-old O. Sativa plant Oryza sativa Indica Group cDNA clone PS1333, mRNA sequence	x				tr|Q8H3U3|Q8H3U3_ORYSJ	362	Putative uncharacterized protein P0418E08.109 OS=Oryza sativa subsp. japonica GN=P0418E08.109 PE=4 SV=1
RNSR_1.12415.1_from_parent_RNSR_1.12415	LOC_Os11g01910.1	184	protein|retrotransposon protein, putative, unclassified, expressed	CT854538	454	CT854538 Oryza sativa (indica cultivar-group) cv. Guang Lu Ai 4 Oryza sativa Indica Group cDNA clone OSIGCRA224J17, mRNA sequence	x				tr|Q2RBI4|Q2RBI4_ORYSJ	184	Putative uncharacterized protein OS=Oryza sativa subsp. japonica GN=LOC_Os11g01910 PE=4 SV=1
RNSR_1.12417.1_from_parent_RNSR_1.12417				CK083204	69.9	78800rsicen_24027.y1 Oryza sativa cv. LYP9 booting whole plant cDNA library Oryza sativa Indica Group cDNA 5', mRNA sequence	x
RNSR_1.12418.1_from_parent_RNSR_1.12418							x
RNSR_1.12427.1_from_parent_RNSR_1.12427				CI108816	575	CI108816 Oryza sativa (japonica cultivar-group) Panicles less than 5cm stage Oryza sativa Japonica Group cDNA clone 021-M059R-G10 3', mRNA sequence	x				tr|Q6AT77|Q6AT77_ORYSJ	81.3	Putative polyprotein OS=Oryza sativa subsp. japonica GN=OSJNBa0084P24.9 PE=4 SV=1
RNSR_1.12428.1_from_parent_RNSR_1.12428	LOC_Os04g29240.1	160	protein|transposon protein, putative, unclassified, expressed	AU082319	50.1	AU082319 Rice panicle at flowering stage Oryza sativa Japonica Group cDNA clone E4010, mRNA sequence	x	Q9C6S1	73.6	Formin-like protein 14 OS=Arabidopsis thaliana GN=FH14 PE=3 SV=3
RNSR_1.12429.1_from_parent_RNSR_1.12429	LOC_Os02g47730.1	82.0	protein|retrotransposon protein, putative, Ty3-gypsy subclass, expressed	CI680893	244	CI680893 Oryza sativa (japonica cultivar-group) library (Kikuchi S) Oryza sativa Japonica Group cDNA clone J07B5050J12T3 5', mRNA sequence	x				tr|Q688R7|Q688R7_ORYSJ	85.1	Putative uncharacterized protein OSJNBa0056I11.2 OS=Oryza sativa subsp. japonica GN=OSJNBa0056I11.2 PE=4 SV=1
RNSR_1.12430.1_from_parent_RNSR_1.12430	LOC_Os03g32930.1	200	protein|retrotransposon protein, putative, Ty3-gypsy subclass, expressed	CI138911	565	CI138911 Oryza sativa (japonica cultivar-group) mixed callus (Normalized Library) Oryza sativa Japonica Group cDNA clone 027-M081R-F05 3', mRNA sequence	x	Q9FPQ6	74.3	Vegetative cell wall protein gp1 OS=Chlamydomonas reinhardtii GN=GP1 PE=2 SV=1
RNSR_1.12431.1_from_parent_RNSR_1.12431				CI738277	230	CI738277 Oryza sativa (japonica cultivar-group) library (Kikuchi S) Oryza sativa Japonica Group cDNA clone J09B0014D15T3 5', mRNA sequence	x				tr|I1QB44|I1QB44_ORYGL	61.6	Uncharacterized protein (Fragment) OS=Oryza glaberrima PE=4 SV=1
RNSR_1.12432.1_from_parent_RNSR_1.12432	LOC_Os03g30710.1	66.2	protein|retrotransposon protein, putative, Ty3-gypsy subclass, expressed	CI280051	426	CI280051 Oryza sativa (japonica cultivar-group) supermix Oryza sativa Japonica Group cDNA clone 083-M105R-A01 3', mRNA sequence	x				tr|Q6Z639|Q6Z639_ORYSJ	85.9	Putative uncharacterized protein OSJNBa0016I05.23 OS=Oryza sativa subsp. japonica GN=OSJNBa0016I05.23 PE=4 SV=1
RNSR_1.12433.1_from_parent_RNSR_1.12433	LOC_Os02g50750.1	59.7	protein|retrotransposon protein, putative, unclassified, expressed	CI736583	95.6	CI736583 Oryza sativa (japonica cultivar-group) library (Kikuchi S) Oryza sativa Japonica Group cDNA clone J09B0006H06T3 5', mRNA sequence	x				tr|I1QF95|I1QF95_ORYGL	90.1	Uncharacterized protein (Fragment) OS=Oryza glaberrima PE=4 SV=1
RNSR_1.12443.1_from_parent_RNSR_1.12443				CT854779	117	CT854779 Oryza sativa (indica cultivar-group) cv. Guang Lu Ai 4 Oryza sativa Indica Group cDNA clone OSIGCRN134C06, mRNA sequence	x
RNSR_1.12444.1_from_parent_RNSR_1.12444	LOC_Os12g31680.1	257	protein|expressed protein	CI431114	234	CI431114 Oryza sativa (japonica cultivar-group) 4th leaf leaf 1mM ACC(1-aminocyclopropane-1-carboxylate) Oryza sativa Japonica Group cDNA clone J06B5139C11M3 3', mRNA sequence	x	O06432	52.4	Protein TonB OS=Neisseria gonorrhoeae GN=tonB PE=3 SV=1
RNSR_1.12446.1_from_parent_RNSR_1.12446	LOC_Os04g53910.1	87.0	protein|retrotransposon protein, putative, unclassified	CA766823	301	AF53-Rpf_12_O22_T7_095.ab1 IRRI Drought Stress Panicle Library Oryza sativa Indica Group cDNA clone C0004582 5' similar to unknown, mRNA sequence	x				tr|Q5JQX0|Q5JQX0_ORYSJ	87.0	OSJNBb0015D13.9 protein OS=Oryza sativa subsp. japonica GN=OSJNBb0015D13.9 PE=4 SV=1
RNSR_1.12447.1_from_parent_RNSR_1.12447	LOC_Os12g02850.1	86.3	protein|expressed protein	CA755941	155	BR030031000_PLATE_G05_39_038.ab1 OA Oryza sativa Japonica Group cDNA clone BR030031000_PLATE_G05_39_038.ab1 similar to (AC069300) putative metalloproteinase [Oryza sativa (japonica, mRNA sequence	x				tr|Q2QYF5|Q2QYF5_ORYSJ	86.3	Putative uncharacterized protein OS=Oryza sativa subsp. japonica GN=LOC_Os12g02850 PE=4 SV=1
RNSR_1.12449.1_from_parent_RNSR_1.12449	LOC_Os11g38270.1	87.8	protein|hypothetical protein	CI751775	188	CI751775 Oryza sativa (japonica cultivar-group) library (Kikuchi S) Oryza sativa Japonica Group cDNA clone J09B0082J10T3 5', mRNA sequence	x				tr|I1R8S2|I1R8S2_ORYGL	100	Uncharacterized protein (Fragment) OS=Oryza glaberrima PE=4 SV=1
RNSR_1.12450.1_from_parent_RNSR_1.12450	LOC_Os12g22340.1	216	protein|retrotransposon protein, putative, Ty3-gypsy subclass	CB657727	210	OSJNEc13E12.f OSJNEc Oryza sativa Japonica Group cDNA clone OSJNEc13E12 5', mRNA sequence	x				tr|Q2QT01|Q2QT01_ORYSJ	216	Retrotransposon protein, putative, Ty3-gypsy subclass OS=Oryza sativa subsp. japonica GN=LOC_Os12g22340 PE=4 SV=1
RNSR_1.12451.1_from_parent_RNSR_1.12451	LOC_Os08g12620.1	80.9	protein|retrotransposon protein, putative, unclassified, expressed	CI743756	371	CI743756 Oryza sativa (japonica cultivar-group) 5 days after pollination pistil Oryza sativa Japonica Group cDNA clone J09B0043B03T3 5', mRNA sequence	x				tr|Q6ZKG7|Q6ZKG7_ORYSJ	80.9	Putative uncharacterized protein OJ1119_E09.20 OS=Oryza sativa subsp. japonica GN=OJ1119_E09.20 PE=4 SV=1
RNSR_1.12454.1_from_parent_RNSR_1.12454	LOC_Os03g06640.1	97.8	protein|retrotransposon protein, putative, unclassified, expressed	CB651280	188	OSJNEb16C23.f OSJNEb Oryza sativa Japonica Group cDNA clone OSJNEb16C23 5', mRNA sequence	x				tr|Q10RE3|Q10RE3_ORYSJ	97.8	Expressed protein OS=Oryza sativa subsp. japonica GN=LOC_Os03g06640 PE=4 SV=1
RNSR_1.12455.1_from_parent_RNSR_1.12455				CI739333	297	CI739333 Oryza sativa (japonica cultivar-group) library (Kikuchi S) Oryza sativa Japonica Group cDNA clone J09B0019D02T3 5', mRNA sequence	x				tr|Q5VMX5|Q5VMX5_ORYSJ	56.2	Putative uncharacterized protein P0702F05.29 OS=Oryza sativa subsp. japonica GN=P0702F05.29 PE=4 SV=1
RNSR_1.12456.1_from_parent_RNSR_1.12456				CA753415	131	00220001089.A12_01092213V5.scf CT9993 Oryza sativa cDNA clone 00220001089.A12_01092213V5.scf similar to No protein aligment, mRNA sequence	x
RNSR_1.12457.1_from_parent_RNSR_1.12457	LOC_Os04g08620.1	72.0	protein|retrotransposon protein, putative, unclassified	CB651281	751	OSJNEb16C23.r OSJNEb Oryza sativa Japonica Group cDNA clone OSJNEb16C23 3', mRNA sequence	x				tr|Q7XX78|Q7XX78_ORYSJ	72.0	OSJNBb0089K06.8 protein OS=Oryza sativa subsp. japonica GN=OSJNBb0089K06.8 PE=4 SV=1
RNSR_1.12459.1_from_parent_RNSR_1.12459				CI754433	141	CI754433 Oryza sativa (japonica cultivar-group) library (Kikuchi S) Oryza sativa Japonica Group cDNA clone J09B0095K03T3 5', mRNA sequence	x
RNSR_1.1246.1_from_parent_RNSR_1.1246							x
RNSR_1.12464.1_from_parent_RNSR_1.12464				CB637843	486	OSJNEa05D13.r OSJNEa Oryza sativa Japonica Group cDNA clone OSJNEa05D13 3', mRNA sequence	x
RNSR_1.12472.1_from_parent_RNSR_1.12472				CF306095	56.0	HDA1--02-K23.g1 OsHDAC1-overexpressing transgenic rice lambda phage cDNA library I (HDA1) Oryza sativa Japonica Group cDNA clone HDA1--02-K23, mRNA sequence	x
RNSR_1.12473.1_from_parent_RNSR_1.12473				CI165411	359	CI165411 Oryza sativa (japonica cultivar-group) shoot and callus Oryza sativa Japonica Group cDNA clone 031-M046R-A08 3', mRNA sequence	x
RNSR_1.12474.1_from_parent_RNSR_1.12474	LOC_Os02g26760.1	86.3	protein|conserved hypothetical protein	CI135488	52.0	CI135488 Oryza sativa (japonica cultivar-group) mixed callus (Normalized Library) Oryza sativa Japonica Group cDNA clone 027-M007R-F10 3', mRNA sequence	x				tr|Q0JGC7|Q0JGC7_ORYSJ	91.3	Os01g0930300 protein OS=Oryza sativa subsp. japonica GN=Os01g0930300 PE=4 SV=1
RNSR_1.12478.1_from_parent_RNSR_1.12478	LOC_Os11g02840.1	231	protein|protein kinase, putative, expressed	AU092246	1047	AU092246 Rice callus Oryza sativa Japonica Group cDNA clone C11511, mRNA sequence	x	Q8GXZ3	149	Serine/threonine-protein kinase At5g01020 OS=Arabidopsis thaliana GN=At5g01020 PE=1 SV=1
RNSR_1.12482.1_from_parent_RNSR_1.12482	LOC_Os11g34650.1	60.1	protein|expressed protein	CK076804	210	79211rsicen_28418.y1 Oryza sativa cv. LYP9 booting whole plant cDNA library Oryza sativa Indica Group cDNA 5', mRNA sequence	x				tr|Q2R2U2|Q2R2U2_ORYSJ	60.1	Putative uncharacterized protein OS=Oryza sativa subsp. japonica GN=LOC_Os11g34650 PE=4 SV=1
RNSR_1.12486.1_from_parent_RNSR_1.12486				CA762780	111	BR060009A10B09.ab1 IRRI clones Oryza sativa Indica Group cDNA clone BR060009A10B09.ab1 similar to OSJNBb0043H09.1 [Oryza sativa], mRNA sequence	x				tr|A2Z8N6|A2Z8N6_ORYSI	50.8	Putative uncharacterized protein OS=Oryza sativa subsp. indica GN=OsI_34078 PE=4 SV=1
RNSR_1.12487.1_from_parent_RNSR_1.12487				CK082430	476	80928rsicen_6925.y1 Oryza sativa cv. LYP9 booting whole plant cDNA library Oryza sativa Indica Group cDNA 5', mRNA sequence	x
RNSR_1.12488.1_from_parent_RNSR_1.12488				CB677608	190	OSJNEe14M02.r OSJNEe Oryza sativa Japonica Group cDNA clone OSJNEe14M02 3', mRNA sequence	x
RNSR_1.12494.1_from_parent_RNSR_1.12494	LOC_Os11g22580.1	77.8	protein|retrotransposon protein, putative, unclassified, expressed				x				tr|Q6H8G4|Q6H8G4_ORYSJ	99.0	Rattus norvegicus profilaggrin-like OS=Oryza sativa subsp. japonica GN=P0491E01.34 PE=4 SV=1
RNSR_1.12495.1_from_parent_RNSR_1.12495	LOC_Os02g33920.1	97.8	protein|transposon protein, putative, unclassified	CB660176	272	OSJNEd01L07.f OSJNEd Oryza sativa Japonica Group cDNA clone OSJNEd01L07 5', mRNA sequence	x				tr|Q5QN33|Q5QN33_ORYSJ	95.5	Epstein-Barr virus EBNA-1-like protein OS=Oryza sativa subsp. japonica GN=P0489A05.21 PE=4 SV=1
RNSR_1.12498.1_from_parent_RNSR_1.12498	LOC_Os04g59240.1	67.4	protein|transposon protein, putative, unclassified	CA764344	157	AF53-Rpf_03_C22_T7_089.ab1 IRRI Drought Stress Panicle Library Oryza sativa Indica Group cDNA clone C0000838 5' similar to unknown, mRNA sequence	x				tr|Q69T59|Q69T59_ORYSJ	79.7	WRKY17-like OS=Oryza sativa subsp. japonica GN=P0664C05.12 PE=4 SV=1
RNSR_1.12499.1_from_parent_RNSR_1.12499	LOC_Os11g22580.1	142	protein|retrotransposon protein, putative, unclassified, expressed	AU077425	210	AU077425 Rice callus Oryza sativa Japonica Group cDNA clone C11737_6Z, mRNA sequence	x	A9WPV8	52.8	Translation initiation factor IF-2 OS=Renibacterium salmoninarum (strain ATCC 33209 / DSM 20767 / JCM 11484 / NBRC 15589 / NCIMB 2235) GN=infB PE=3 SV=1
RNSR_1.125.1_from_parent_RNSR_1.125	LOC_Os02g50260.1	66.6	protein|transposon protein, putative, unclassified	AJ555842	343	AJ555842 Oryza sativa (indica cultivar-group) library China Oryza sativa Indica Group cDNA clone RIRE10, mRNA sequence	x				tr|Q84ZG5|Q84ZG5_ORYSJ	71.2	Putative uncharacterized protein P0656C04.111 OS=Oryza sativa subsp. japonica GN=P0656C04.111 PE=4 SV=1
RNSR_1.1250.1_from_parent_RNSR_1.1250							x
RNSR_1.12500.1_from_parent_RNSR_1.12500	LOC_Os11g17570.1	80.9	protein|transposon protein, putative, unclassified				x				tr|Q6Z3T7|Q6Z3T7_ORYSJ	87.0	Epstein-Barr virus EBNA-1-like protein OS=Oryza sativa subsp. japonica GN=OSJNBa0025J22.27 PE=4 SV=1
RNSR_1.12501.1_from_parent_RNSR_1.12501	LOC_Os12g31080.1	108	protein|transposon protein, putative, unclassified, expressed				x	Q7XPY5	55.1	Putative beta-glucosidase 15 OS=Oryza sativa subsp. japonica GN=BGLU15 PE=5 SV=2
RNSR_1.12502.1_from_parent_RNSR_1.12502	LOC_Os12g09230.1	53.1	protein|ligA, putative, expressed	CI311828	71.9	CI311828 Oryza sativa (japonica cultivar-group) shoot Oryza sativa Japonica Group cDNA clone J01A3000A19Ba 3', mRNA sequence	x	Q06666	61.2	Octapeptide-repeat protein T2 OS=Mus musculus GN=Srst PE=2 SV=1
RNSR_1.12503.1_from_parent_RNSR_1.12503	LOC_Os02g50750.1	91.3	protein|retrotransposon protein, putative, unclassified, expressed	CI736583	133	CI736583 Oryza sativa (japonica cultivar-group) library (Kikuchi S) Oryza sativa Japonica Group cDNA clone J09B0006H06T3 5', mRNA sequence	x				tr|Q6Z7S4|Q6Z7S4_ORYSJ	91.3	Putative uncharacterized protein P0516G10.22 OS=Oryza sativa subsp. japonica GN=P0516G10.22 PE=4 SV=1
RNSR_1.12504.1_from_parent_RNSR_1.12504	LOC_Os03g40020.1	187	protein|PPR repeat containing protein, expressed	CX112303	636	EI075C23 A normalized whole-life-cycle cDNA library of rice Oryza sativa Indica Group cDNA clone EI075C23 5', mRNA sequence	x	Q9LFF1	92.0	Pentatricopeptide repeat-containing protein At3g53700, chloroplastic OS=Arabidopsis thaliana GN=MEE40 PE=2 SV=1
RNSR_1.1251.1_from_parent_RNSR_1.1251				CI536245	240	CI536245 Oryza sativa (japonica cultivar-group) 4 nuclei stage anther Oryza sativa Japonica Group cDNA clone J09B0092A22M3 3', mRNA sequence	x				tr|J3MJ27|J3MJ27_ORYBR	52.0	Uncharacterized protein OS=Oryza brachyantha GN=OB07G14090 PE=4 SV=1
RNSR_1.12510.1_from_parent_RNSR_1.12510	LOC_Os06g32290.1	53.9	protein|THION10 - Plant thionin family protein precursor	CI250005	188	CI250005 Oryza sativa (japonica cultivar-group) Shoot and root of germinating seeds Oryza sativa Japonica Group cDNA clone 043-M086R-A01 3', mRNA sequence	x				tr|I1Q2H5|I1Q2H5_ORYGL	52.8	Uncharacterized protein OS=Oryza glaberrima PE=4 SV=1
RNSR_1.12514.1_from_parent_RNSR_1.12514	LOC_Os12g03780.1	153	protein|hypothetical protein	CK070055	327	67685rsicem_8160.y1 Oryza sativa cv. PA64s panicle ferile cDNA library Oryza sativa Indica Group cDNA 5', mRNA sequence	x				tr|A3C896|A3C896_ORYSJ	215	Putative uncharacterized protein OS=Oryza sativa subsp. japonica GN=OsJ_32832 PE=4 SV=1
RNSR_1.12525.1_from_parent_RNSR_1.12525				CI045424	89.7	CI045424 Oryza sativa (japonica cultivar-group) callus Oryza sativa Japonica Group cDNA clone 011-M078R-H05 3', mRNA sequence	x
RNSR_1.12526.1_from_parent_RNSR_1.12526				CA759947	52.0	BR060012B10A07.ab1 IRRI clones Oryza sativa Indica Group cDNA clone BR060012B10A07.ab1 similar to ESTs C97915(C0113), C26087(C11614) correspond to a region of the predicted gene. hypothetical protein [Oryza sativa (japonica cultivar-group)], mRNA sequence	x
RNSR_1.12530.1_from_parent_RNSR_1.12530	LOC_Os07g01610.1	134	protein|retrotransposon protein, putative, unclassified, expressed	CI256684	58.0	CI256684 Oryza sativa (japonica cultivar-group) same as Lib 23(supermix) Oryza sativa Japonica Group cDNA clone 045-M006R-D07 3', mRNA sequence	x	Q9FPQ6	67.4	Vegetative cell wall protein gp1 OS=Chlamydomonas reinhardtii GN=GP1 PE=2 SV=1
RNSR_1.12532.1_from_parent_RNSR_1.12532				CB636877	81.8	OSJNEa02N14.f OSJNEa Oryza sativa Japonica Group cDNA clone OSJNEa02N14 5', mRNA sequence	x
RNSR_1.12534.1_from_parent_RNSR_1.12534	LOC_Os05g50610.1	141	protein|WRKY8, expressed	CI405972	585	CI405972 Oryza sativa (japonica cultivar-group) callus 50ppm CuSO4 for 1 week Oryza sativa Japonica Group cDNA clone J06B5022I05M3 3', mRNA sequence	x				tr|I1QXW5|I1QXW5_ORYGL	169	Uncharacterized protein (Fragment) OS=Oryza glaberrima PE=4 SV=1
RNSR_1.12543.1_from_parent_RNSR_1.12543				BI809477	65.9	F010E01 Oryza sativa mature leaf library induced by M.grisea Oryza sativa cDNA clone F010E01, mRNA sequence	x
RNSR_1.12544.1_from_parent_RNSR_1.12544	LOC_Os11g02120.1	104	protein|transposon protein, putative, CACTA, En/Spm sub-class, expressed	CI165276	212	CI165276 Oryza sativa (japonica cultivar-group) shoot and callus Oryza sativa Japonica Group cDNA clone 031-M044R-B01 3', mRNA sequence	x				tr|Q8H2P3|Q8H2P3_ORYSJ	111	Putative uncharacterized protein OJ1138_B05.110 OS=Oryza sativa subsp. japonica GN=OJ1138_B05.110 PE=4 SV=1
RNSR_1.12545.1_from_parent_RNSR_1.12545	LOC_Os07g26440.2	54.7	protein|expressed protein	CI518181	230	CI518181 Oryza sativa (japonica cultivar-group) after pollination embryo Oryza sativa Japonica Group cDNA clone J09B0005H08M3 3', mRNA sequence	x				tr|Q6ATH5|Q6ATH5_ORYSJ	87.0	Putative uncharacterized protein OSJNBa0093E24.6 OS=Oryza sativa subsp. japonica GN=OSJNBa0093E24.6 PE=4 SV=1
RNSR_1.12552.1_from_parent_RNSR_1.12552				CB655579	212	OSJNEc09C09.f OSJNEc Oryza sativa Japonica Group cDNA clone OSJNEc09C09 5', mRNA sequence	x				tr|Q6ESQ2|Q6ESQ2_ORYSJ	69.3	Putative uncharacterized protein OJ1725_H08.39 OS=Oryza sativa subsp. japonica GN=P0684A08.25 PE=4 SV=1
RNSR_1.12553.1_from_parent_RNSR_1.12553				CI279589	944	CI279589 Oryza sativa (japonica cultivar-group) mixed shoot (Normalized Library) Oryza sativa Japonica Group cDNA clone 078-M175R-E08 3', mRNA sequence	x
RNSR_1.12554.1_from_parent_RNSR_1.12554				CB642336	422	OSJNEb02H14.r OSJNEb Oryza sativa Japonica Group cDNA clone OSJNEb02H14 3', mRNA sequence	x
RNSR_1.12555.1_from_parent_RNSR_1.12555				CI532154	305	CI532154 Oryza sativa (japonica cultivar-group) 1 day after pollination pistil Oryza sativa Japonica Group cDNA clone J09B0073D04M3 3', mRNA sequence	x
RNSR_1.1256.1_from_parent_RNSR_1.1256				AU078047	157	AU078047 Rice cDNA from young root Oryza sativa Japonica Group cDNA clone R10780_2Z, mRNA sequence	x				tr|A2ZIE9|A2ZIE9_ORYSI	52.4	Putative uncharacterized protein OS=Oryza sativa subsp. indica GN=OsI_37595 PE=4 SV=1
RNSR_1.12563.1_from_parent_RNSR_1.12563				CI450846	178	CI450846 Oryza sativa (japonica cultivar-group) 2 weeks after flowering ear Oryza sativa Japonica Group cDNA clone J07B5011D02M3 3', mRNA sequence	x				tr|I1QF95|I1QF95_ORYGL	55.5	Uncharacterized protein (Fragment) OS=Oryza glaberrima PE=4 SV=1
RNSR_1.12566.1_from_parent_RNSR_1.12566	LOC_Os04g06360.1	70.9	protein|retrotransposon protein, putative, Ty3-gypsy subclass, expressed	CB632424	216	OSIIEb10K11.f OSIIEb Oryza sativa Indica Group cDNA clone OSIIEb10K11 5', mRNA sequence	x				tr|Q7XLS5|Q7XLS5_ORYSJ	70.9	OSJNBa0057M08.11 protein OS=Oryza sativa subsp. japonica GN=OSJNBa0057M08.11 PE=4 SV=3
RNSR_1.12567.1_from_parent_RNSR_1.12567				CB632424	184	OSIIEb10K11.f OSIIEb Oryza sativa Indica Group cDNA clone OSIIEb10K11 5', mRNA sequence	x
RNSR_1.12568.1_from_parent_RNSR_1.12568	LOC_Os03g38620.1	206	protein|retrotransposon protein, putative, unclassified, expressed	CI292457	291	CI292457 Oryza sativa (japonica cultivar-group) etiolated shoot Oryza sativa Japonica Group cDNA clone 006-M098F-C03 5', mRNA sequence	x	Q9H6K5	114	Putative uncharacterized protein FLJ22184 OS=Homo sapiens PE=2 SV=1
RNSR_1.12571.1_from_parent_RNSR_1.12571							x
RNSR_1.12573.1_from_parent_RNSR_1.12573							x
RNSR_1.12576.1_from_parent_RNSR_1.12576	LOC_Os11g01439.1	444	protein|chloroplast unusual positioning protein, putative, expressed	CT852614	1302	CT852614 Oryza sativa (indica cultivar-group) cv. Guang Lu Ai 4 Oryza sativa Indica Group cDNA clone OSIGCSN066N20, mRNA sequence	x	Q9LI74	280	Protein CHUP1, chloroplastic OS=Arabidopsis thaliana GN=CHUP1 PE=1 SV=1
RNSR_1.12577.1_from_parent_RNSR_1.12577	LOC_Os02g16860.1	71.6	protein|retrotransposon protein, putative, unclassified, expressed	AU077425	145	AU077425 Rice callus Oryza sativa Japonica Group cDNA clone C11737_6Z, mRNA sequence	x	A4TCF8	56.2	Translation initiation factor IF-2 OS=Mycobacterium gilvum (strain PYR-GCK) GN=infB PE=3 SV=1
RNSR_1.12578.1_from_parent_RNSR_1.12578	LOC_Os02g33920.1	106	protein|transposon protein, putative, unclassified	CB632320	622	OSIIEb10H22.f OSIIEb Oryza sativa Indica Group cDNA clone OSIIEb10H22 5', mRNA sequence	x				tr|I1QY43|I1QY43_ORYGL	159	Uncharacterized protein (Fragment) OS=Oryza glaberrima PE=4 SV=1
RNSR_1.12579.1_from_parent_RNSR_1.12579				CI123669	119	CI123669 Oryza sativa (japonica cultivar-group) supermix Oryza sativa Japonica Group cDNA clone 024-M092R-C07 3', mRNA sequence	x
RNSR_1.12583.1_from_parent_RNSR_1.12583				CI254582	186	CI254582 Oryza sativa (japonica cultivar-group) Panicles mixture of one, two, three weeks after flowering and supermix Oryza sativa Japonica Group cDNA clone 044-M050R-C01 3', mRNA sequence	x
RNSR_1.12584.1_from_parent_RNSR_1.12584				CR292324	109	CR292324 Oryza sativa library (Han B) Oryza sativa cDNA clone y657b09p3, mRNA sequence	x
RNSR_1.12586.1_from_parent_RNSR_1.12586	LOC_Os11g04630.1	122	protein|expressed protein	CI071115	196	CI071115 Oryza sativa (japonica cultivar-group) BAP treated callus Oryza sativa Japonica Group cDNA clone 015-M090R-G03 3', mRNA sequence	x				tr|I1QXJ6|I1QXJ6_ORYGL	143	Uncharacterized protein (Fragment) OS=Oryza glaberrima PE=4 SV=1
RNSR_1.12587.1_from_parent_RNSR_1.12587				CK060674	105	58206rsicek_13842.y1 Oryza sativa cv. PA64s panicle ferile cDNA library Oryza sativa Indica Group cDNA 5', mRNA sequence	x
RNSR_1.12588.1_from_parent_RNSR_1.12588				CB626721	276	OSIIEb01C13.r OSIIEb Oryza sativa Indica Group cDNA clone OSIIEb01C13 3', mRNA sequence	x
RNSR_1.12592.1_from_parent_RNSR_1.12592							x
RNSR_1.12597.1_from_parent_RNSR_1.12597	LOC_Os10g38234.1	160	protein|photosystem I P700 chlorophyll a apoprotein A2, putative, expressed	CI292234	440	CI292234 Oryza sativa (japonica cultivar-group) etiolated shoot Oryza sativa Japonica Group cDNA clone 006-M095F-E02 5', mRNA sequence	x	P0C358	160	Photosystem I P700 chlorophyll a apoprotein A2 OS=Oryza sativa subsp. japonica GN=psaB PE=2 SV=1
RNSR_1.126.1_from_parent_RNSR_1.126	LOC_Os07g35080.1	85.5	protein|transposon protein, putative, unclassified	CB632320	264	OSIIEb10H22.f OSIIEb Oryza sativa Indica Group cDNA clone OSIIEb10H22 5', mRNA sequence	x				tr|Q2QUN7|Q2QUN7_ORYSJ	86.7	Transposon protein, putative, unclassified OS=Oryza sativa subsp. japonica GN=LOC_Os12g15630 PE=4 SV=1
RNSR_1.12603.1_from_parent_RNSR_1.12603	LOC_Os12g01922.1	408	protein|WD domain and HEAT domain containing protein, putative, expressed	CB663497	1495	OSJNEd08I17.r OSJNEd Oryza sativa Japonica Group cDNA clone OSJNEd08I17 3', mRNA sequence	x	Q0IQN5	408	Regulatory-associated protein of TOR 1 OS=Oryza sativa subsp. japonica GN=RAPTOR1 PE=2 SV=2
RNSR_1.12605.1_from_parent_RNSR_1.12605				CT844577	52.0	CT844577 Oryza sativa (indica cultivar-group) cv. Guang Lu Ai 4 Oryza sativa Indica Group cDNA clone CONTIG11992, mRNA sequence	x
RNSR_1.1261.1_from_parent_RNSR_1.1261							x
RNSR_1.12612.1_from_parent_RNSR_1.12612				CI393876	147	CI393876 Oryza sativa (japonica cultivar-group) seed Oryza sativa Japonica Group cDNA clone J04B3016L13M3 3', mRNA sequence	x
RNSR_1.12613.1_from_parent_RNSR_1.12613	LOC_Os05g46820.1	53.9	protein|expressed protein	CI749968	155	CI749968 Oryza sativa (japonica cultivar-group) library (Kikuchi S) Oryza sativa Japonica Group cDNA clone J09B0074A09T3 5', mRNA sequence	x				tr|Q653V0|Q653V0_ORYSJ	52.4	Putative uncharacterized protein B1153E06.18 OS=Oryza sativa subsp. japonica GN=B1153E06.18 PE=4 SV=1
RNSR_1.12614.1_from_parent_RNSR_1.12614	LOC_Os09g29584.1	53.1	protein|OsWAK84 - OsWAK receptor-like protein OsWAK-RLP, expressed	CF329667	230	NACL--05-B05.g1 Rice callus plasmid cDNA library (NACL) Oryza sativa Japonica Group cDNA clone NACL--05-B05, mRNA sequence	x				tr|I1QMI2|I1QMI2_ORYGL	61.2	Uncharacterized protein OS=Oryza glaberrima PE=4 SV=1
RNSR_1.12615.1_from_parent_RNSR_1.12615	LOC_Os09g35570.1	118	protein|expressed protein	JG458732	145	RRSH0SN05-A02 Rice roots non-inoculated with the diazotroph Herbaspirillum seropedicae strain SmR1 Oryza sativa Japonica Group cDNA 3', mRNA sequence	x				tr|Q651N7|Q651N7_ORYSJ	118	Putative uncharacterized protein OSJNBa0047P18.6 OS=Oryza sativa subsp. japonica GN=OSJNBa0047P18.6 PE=4 SV=1
RNSR_1.12616.1_from_parent_RNSR_1.12616	LOC_Os01g33440.1	67.8	protein|retrotransposon protein, putative, unclassified	CR279096	268	CR279096 Oryza sativa library (Han B) Oryza sativa cDNA clone y674c02p3, mRNA sequence	x				tr|B8BFK9|B8BFK9_ORYSI	68.6	Putative uncharacterized protein OS=Oryza sativa subsp. indica GN=OsI_32545 PE=4 SV=1
RNSR_1.1262.1_from_parent_RNSR_1.1262				CB664699	61.9	OSJNEd10J08.f OSJNEd Oryza sativa Japonica Group cDNA clone OSJNEd10J08 5', mRNA sequence	x
RNSR_1.12620.1_from_parent_RNSR_1.12620	LOC_Os07g16880.1	85.9	protein|retrotransposon protein, putative, unclassified, expressed	CI732454	482	CI732454 Oryza sativa (japonica cultivar-group) 1 nuclei stage anther Oryza sativa Japonica Group cDNA clone J08B0303O03T3 5', mRNA sequence	x				tr|J3L6R6|J3L6R6_ORYBR	89.7	Uncharacterized protein OS=Oryza brachyantha GN=OB01G49220 PE=4 SV=1
RNSR_1.12624.1_from_parent_RNSR_1.12624	LOC_Os06g13800.1	52.0	protein|expressed protein	CI186051	371	CI186051 Oryza sativa (japonica cultivar-group) root of seedlings Oryza sativa Japonica Group cDNA clone 035-M060R-C08 3', mRNA sequence	x	Q750X2	57.0	Branchpoint-bridging protein OS=Ashbya gossypii (strain ATCC 10895 / CBS 109.51 / FGSC 9923 / NRRL Y-1056) GN=BBP PE=3 SV=2
RNSR_1.12627.1_from_parent_RNSR_1.12627							x
RNSR_1.12628.1_from_parent_RNSR_1.12628							x
RNSR_1.12630.1_from_parent_RNSR_1.12630				CI448364	73.8	CI448364 Oryza sativa (japonica cultivar-group) callus 100ppm ZnSO4 for 1week Oryza sativa Japonica Group cDNA clone J06B5218F01M3 3', mRNA sequence	x
RNSR_1.12631.1_from_parent_RNSR_1.12631				CI736378	311	CI736378 Oryza sativa (japonica cultivar-group) library (Kikuchi S) Oryza sativa Japonica Group cDNA clone J09B0005E21T3 5', mRNA sequence	x				tr|Q6ZEY1|Q6ZEY1_ORYSJ	68.6	Putative uncharacterized protein OJ1361_E02.107 OS=Oryza sativa subsp. japonica GN=P0534H07.39 PE=4 SV=1
RNSR_1.12634.1_from_parent_RNSR_1.12634				CI339227	155	CI339227 Oryza sativa (japonica cultivar-group) flower Oryza sativa Japonica Group cDNA clone J02B3001P21M3 3', mRNA sequence	x
RNSR_1.12638.1_from_parent_RNSR_1.12638	LOC_Os12g01355.1	67.8	protein|expressed protein	CR284008	345	CR284008 Oryza sativa library (Han B) Oryza sativa cDNA clone p831c03p3, mRNA sequence	x				tr|Q851J6|Q851J6_ORYSJ	58.2	Putative uncharacterized protein OSJNBb0021O11.16 OS=Oryza sativa subsp. japonica GN=OSJNBb0021O11.16 PE=4 SV=1
RNSR_1.12645.1_from_parent_RNSR_1.12645	LOC_Os02g24370.1	69.3	protein|retrotransposon protein, putative, Ty3-gypsy subclass	FG955732	180	MA_PA64s_03543 Mature embryo cDNA Library of PA64s Oryza sativa Indica Group cDNA 5', mRNA sequence	x				tr|I1NNB9|I1NNB9_ORYGL	75.1	Uncharacterized protein (Fragment) OS=Oryza glaberrima PE=4 SV=1
RNSR_1.12646.1_from_parent_RNSR_1.12646				CI753803	65.9	CI753803 Oryza sativa (japonica cultivar-group) library (Kikuchi S) Oryza sativa Japonica Group cDNA clone J09B0092A11T3 5', mRNA sequence	x
RNSR_1.12651.1_from_parent_RNSR_1.12651	LOC_Os11g04890.1	497	protein|ASH-like SPRY domain containing protein, putative, expressed	CT858905	1239	CT858905 Oryza sativa (indica cultivar-group) cv. Guang Lu Ai 4 Oryza sativa Indica Group cDNA clone OSIGCFA221K10, mRNA sequence	x	Q9FPQ6	156	Vegetative cell wall protein gp1 OS=Chlamydomonas reinhardtii GN=GP1 PE=2 SV=1
RNSR_1.12652.1_from_parent_RNSR_1.12652	LOC_Os06g25240.1	110	protein|expressed protein	CI112069	258	CI112069 Oryza sativa (japonica cultivar-group) Panicles two weeks after flowering Oryza sativa Japonica Group cDNA clone 022-M041R-A11 3', mRNA sequence	x	Q95107	85.5	Neural Wiskott-Aldrich syndrome protein OS=Bos taurus GN=WASL PE=1 SV=1
RNSR_1.12655.1_from_parent_RNSR_1.12655	LOC_Os11g05030.1	1112	protein|expressed protein	CI440432	557	CI440432 Oryza sativa (japonica cultivar-group) callus UVB iradiated callus, immid after treatment Oryza sativa Japonica Group cDNA clone J06B5182E19M3 3', mRNA sequence	x	P11369	181	Retrovirus-related Pol polyprotein LINE-1 OS=Mus musculus GN=Pol PE=1 SV=2
RNSR_1.1266.1_from_parent_RNSR_1.1266	LOC_Os01g13540.1	654	protein|NIN, putative, expressed	CB683573	896	OSJNEf12C04.f OSJNEf Oryza sativa Japonica Group cDNA clone OSJNEf12C04 5', mRNA sequence	x	Q5NB82	654	Protein NLP3 OS=Oryza sativa subsp. japonica GN=NLP3 PE=3 SV=1
RNSR_1.12660.1_from_parent_RNSR_1.12660	LOC_Os11g04190.1	681	protein|auxin efflux carrier component, putative, expressed	CX109481	1114	BI156J17 A normalized whole-life-cycle cDNA library of rice Oryza sativa Indica Group cDNA clone BI156J17 5', mRNA sequence	x	P0C0X5	681	Probable auxin efflux carrier component 1b OS=Oryza sativa subsp. japonica GN=PIN1B PE=2 SV=1
RNSR_1.12666.1_from_parent_RNSR_1.12666	LOC_Os08g40050.1	77.4	protein|retrotransposon protein, putative, unclassified, expressed	CB626929	67.9	OSIIEb01I04.r OSIIEb Oryza sativa Indica Group cDNA clone OSIIEb01I04 3', mRNA sequence	x				tr|B9G1R4|B9G1R4_ORYSJ	77.4	Putative uncharacterized protein OS=Oryza sativa subsp. japonica GN=OsJ_27900 PE=4 SV=1
RNSR_1.12668.1_from_parent_RNSR_1.12668	LOC_Os05g50610.1	150	protein|WRKY8, expressed	CB632320	502	OSIIEb10H22.f OSIIEb Oryza sativa Indica Group cDNA clone OSIIEb10H22 5', mRNA sequence	x				tr|I1QYB9|I1QYB9_ORYGL	162	Uncharacterized protein (Fragment) OS=Oryza glaberrima PE=4 SV=1
RNSR_1.12669.1_from_parent_RNSR_1.12669	LOC_Os02g56410.1	102	protein|retrotransposon protein, putative, Ty3-gypsy subclass	CB660176	539	OSJNEd01L07.f OSJNEd Oryza sativa Japonica Group cDNA clone OSJNEd01L07 5', mRNA sequence	x				tr|Q5Z8X5|Q5Z8X5_ORYSJ	104	WRKY17-like protein OS=Oryza sativa subsp. japonica GN=P0596H10.14 PE=4 SV=1
RNSR_1.12670.1_from_parent_RNSR_1.12670	LOC_Os01g41850.1	100	protein|transposon protein, putative, unclassified, expressed	CB632321	609	OSIIEb10H22.r OSIIEb Oryza sativa Indica Group cDNA clone OSIIEb10H22 3', mRNA sequence	x				tr|Q5ZBB5|Q5ZBB5_ORYSJ	100	Putative uncharacterized protein B1085F01.15 OS=Oryza sativa subsp. japonica GN=B1085F01.15 PE=4 SV=1
RNSR_1.12673.1_from_parent_RNSR_1.12673	LOC_Os08g30940.1	91.7	protein|retrotransposon protein, putative, Ty3-gypsy subclass, expressed	CK048479	381	50010rsiceh_21001.y1 Oryza sativa cv. PA64s panicle ferile cDNA library Oryza sativa Indica Group cDNA 5', mRNA sequence	x				tr|I1QF95|I1QF95_ORYGL	87.8	Uncharacterized protein (Fragment) OS=Oryza glaberrima PE=4 SV=1
RNSR_1.12674.1_from_parent_RNSR_1.12674				CI311828	307	CI311828 Oryza sativa (japonica cultivar-group) shoot Oryza sativa Japonica Group cDNA clone J01A3000A19Ba 3', mRNA sequence	x				tr|Q84NR8|Q84NR8_ORYSJ	91.3	Regulatory protein-like protein OS=Oryza sativa subsp. japonica GN=OSJNBa0075N02.149 PE=4 SV=1
RNSR_1.1268.1_from_parent_RNSR_1.1268	LOC_Os08g05500.1	242	protein|retrotransposon protein, putative, unclassified	EX493722	1015	OSHy71_EST24(PS1337) blast-infected rice leaf cDNA library from 3-week-old O. Sativa plant Oryza sativa Indica Group cDNA clone PS1337, mRNA sequence	x				tr|B9ETJ8|B9ETJ8_ORYSJ	247	Uncharacterized protein OS=Oryza sativa subsp. japonica GN=OsJ_00679 PE=4 SV=1
RNSR_1.12680.1_from_parent_RNSR_1.12680	LOC_Os06g27780.1	72.0	protein|retrotransposon protein, putative, unclassified	CI221206	301	CI221206 Oryza sativa (japonica cultivar-group) Panicles mixture of one, two, three weeks after flowering and supermix Oryza sativa Japonica Group cDNA clone 039-M098R-E07 3', mRNA sequence	x				tr|Q69XS6|Q69XS6_ORYSJ	71.2	Putative uncharacterized protein P0613F06.52 OS=Oryza sativa subsp. japonica GN=P0613F06.52 PE=4 SV=1
RNSR_1.12681.1_from_parent_RNSR_1.12681				CI407311	260	CI407311 Oryza sativa (japonica cultivar-group) 4th leaf leaf 1mM ACC(1-aminocyclopropane-1-carboxylate) Oryza sativa Japonica Group cDNA clone J06B5029G04M3 3', mRNA sequence	x				tr|G8JBC8|G8JBC8_ORYGL	53.5	Legume+lectins+beta+domain+containing+protein OS=Oryza glaberrima GN=17 PE=4 SV=1
RNSR_1.12682.1_from_parent_RNSR_1.12682	LOC_Os02g29910.1	95.9	protein|hypothetical protein	CI339797	226	CI339797 Oryza sativa (japonica cultivar-group) flower Oryza sativa Japonica Group cDNA clone J02B3004F17M3 3', mRNA sequence	x				tr|Q6K6D0|Q6K6D0_ORYSJ	95.9	Putative uncharacterized protein OJ1126_B06.6 OS=Oryza sativa subsp. japonica GN=P0654A08.37 PE=4 SV=1
RNSR_1.12684.1_from_parent_RNSR_1.12684	LOC_Os11g05250.1	169	protein|hypothetical protein	CT857794	418	CT857794 Oryza sativa (indica cultivar-group) cv. Guang Lu Ai 4 Oryza sativa Indica Group cDNA clone OSIGCFA005L12, mRNA sequence	x				tr|Q53PY8|Q53PY8_ORYSJ	169	Putative uncharacterized protein OS=Oryza sativa subsp. japonica GN=LOC_Os11g05250 PE=4 SV=1
RNSR_1.12685.1_from_parent_RNSR_1.12685	LOC_Os02g58690.1	190	protein|retrotransposon protein, putative, unclassified	EX493718	285	OSHy71_EST24(PS1333) blast-infected rice leaf cDNA library from 3-week-old O. Sativa plant Oryza sativa Indica Group cDNA clone PS1333, mRNA sequence	x				tr|Q6K529|Q6K529_ORYSJ	192	Putative uncharacterized protein OSJNBa0009N02.29 OS=Oryza sativa subsp. japonica GN=OSJNBa0009N02.29 PE=4 SV=1
RNSR_1.12687.1_from_parent_RNSR_1.12687	LOC_Os03g37194.1	75.5	protein|retrotransposon protein, putative, Ty3-gypsy subclass, expressed	CK048479	452	50010rsiceh_21001.y1 Oryza sativa cv. PA64s panicle ferile cDNA library Oryza sativa Indica Group cDNA 5', mRNA sequence	x				tr|I1QF95|I1QF95_ORYGL	108	Uncharacterized protein (Fragment) OS=Oryza glaberrima PE=4 SV=1
RNSR_1.12689.1_from_parent_RNSR_1.12689	LOC_Os06g10190.1	51.2	protein|flavin-containing monooxygenase 2, putative, expressed	CI458651	210	CI458651 Oryza sativa (japonica cultivar-group) library (Kikuchi S) Oryza sativa Japonica Group cDNA clone J07B5048E07M3 3', mRNA sequence	x				tr|I1Q0E5|I1Q0E5_ORYGL	54.3	Uncharacterized protein OS=Oryza glaberrima PE=4 SV=1
RNSR_1.12690.1_from_parent_RNSR_1.12690	LOC_Os08g13800.1	55.1	protein|NB-ARC domain containing protein, expressed	CB635109	753	OSIIEb15C04.f OSIIEb Oryza sativa Indica Group cDNA clone OSIIEb15C04 5', mRNA sequence	x
RNSR_1.12696.1_from_parent_RNSR_1.12696							x
RNSR_1.12697.1_from_parent_RNSR_1.12697				CB683020	204	OSJNEf10O07.r OSJNEf Oryza sativa Japonica Group cDNA clone OSJNEf10O07 3', mRNA sequence	x				tr|I1PU56|I1PU56_ORYGL	78.2	Uncharacterized protein OS=Oryza glaberrima PE=4 SV=1
RNSR_1.12698.1_from_parent_RNSR_1.12698				CA760075	129	BR060014B10H12.ab1 IRRI clones Oryza sativa Indica Group cDNA clone BR060014B10H12.ab1 similar to hypothetical protein [Oryza sativa (japonica, mRNA sequence	x				tr|I1PJA4|I1PJA4_ORYGL	73.2	Uncharacterized protein OS=Oryza glaberrima PE=4 SV=1
RNSR_1.127.1_from_parent_RNSR_1.127				CT849357	58.0	CT849357 Oryza sativa (indica cultivar-group) cv. Guang Lu Ai 4 Oryza sativa Indica Group cDNA clone CONTIG5647, mRNA sequence	x				tr|Q8S0H3|Q8S0H3_ORYSJ	58.9	Epstein-Barr virus EBNA-1-like protein OS=Oryza sativa subsp. japonica GN=B1142C05.30 PE=4 SV=1
RNSR_1.1270.1_from_parent_RNSR_1.1270				JG458157	381	RRCH5SN14-A11 Rice roots inoculated with the diazotroph Herbaspirillum seropedicae strain SmR1 Oryza sativa Japonica Group cDNA 3', mRNA sequence	x				tr|C1G6M1|C1G6M1_PARBD	50.4	Putative uncharacterized protein OS=Paracoccidioides brasiliensis (strain Pb18) GN=PADG_02826 PE=4 SV=1
RNSR_1.12702.1_from_parent_RNSR_1.12702				CB645442	139	OSJNEb07C01.r OSJNEb Oryza sativa Japonica Group cDNA clone OSJNEb07C01 3', mRNA sequence	x
RNSR_1.12705.1_from_parent_RNSR_1.12705	LOC_Os05g09420.1	100	protein|hypothetical protein	CI623999	157	CI623999 Oryza sativa (japonica cultivar-group) callus Oryza sativa Japonica Group cDNA clone J03B3146J24T3 5', mRNA sequence	x				tr|B9FMU9|B9FMU9_ORYSJ	100	Putative uncharacterized protein OS=Oryza sativa subsp. japonica GN=OsJ_17382 PE=4 SV=1
RNSR_1.12706.1_from_parent_RNSR_1.12706				CI749603	192	CI749603 Oryza sativa (japonica cultivar-group) library (Kikuchi S) Oryza sativa Japonica Group cDNA clone J09B0072B06T3 5', mRNA sequence	x				tr|J3MNQ3|J3MNQ3_ORYBR	55.5	Uncharacterized protein OS=Oryza brachyantha GN=OB07G30350 PE=4 SV=1
RNSR_1.12708.1_from_parent_RNSR_1.12708	LOC_Os09g02850.1	73.9	protein|hypothetical protein	CB668990	159	OSJNEe01C11.f OSJNEe Oryza sativa Japonica Group cDNA clone OSJNEe01C11 5', mRNA sequence	x				tr|I1QF95|I1QF95_ORYGL	70.5	Uncharacterized protein (Fragment) OS=Oryza glaberrima PE=4 SV=1
RNSR_1.12709.1_from_parent_RNSR_1.12709	LOC_Os06g08700.1	59.7	protein|retrotransposon protein, putative, unclassified	CI410016	797	CI410016 Oryza sativa (japonica cultivar-group) 4 days after transferring callus Oryza sativa Japonica Group cDNA clone J06B5041N14M3 3', mRNA sequence	x				tr|Q0P186|Q0P186_ORYSI	215	Putative uncharacterized protein OS=Oryza sativa subsp. indica GN=TQR13L11.9 PE=4 SV=1
RNSR_1.12710.1_from_parent_RNSR_1.12710	LOC_Os04g45665.1	69.3	protein|hypothetical protein	CI552962	198	CI552962 Oryza sativa (japonica cultivar-group) root of seedling gamma-irradiated (9.5min), after 10hr Oryza sativa Japonica Group cDNA clone J10B0056H20M3 3', mRNA sequence	x				tr|D8U6K7|D8U6K7_VOLCA	70.1	Putative uncharacterized protein OS=Volvox carteri GN=VOLCADRAFT_102187 PE=4 SV=1
RNSR_1.12720.1_from_parent_RNSR_1.12720				CB672066	127	OSJNEe05O17.f OSJNEe Oryza sativa Japonica Group cDNA clone OSJNEe05O17 5', mRNA sequence	x
RNSR_1.12721.1_from_parent_RNSR_1.12721				CB672067	325	OSJNEe05O17.r OSJNEe Oryza sativa Japonica Group cDNA clone OSJNEe05O17 3', mRNA sequence	x
RNSR_1.12722.1_from_parent_RNSR_1.12722				CA765956	258	AF53-Rpf_09_I24_T7_086.ab1 IRRI Drought Stress Panicle Library Oryza sativa Indica Group cDNA clone C0003288 5' similar to unknown, mRNA sequence	x				tr|Q6Z3B0|Q6Z3B0_ORYSJ	54.7	Putative uncharacterized protein P0038F09.26 OS=Oryza sativa subsp. japonica GN=P0038F09.26 PE=4 SV=1
RNSR_1.12723.1_from_parent_RNSR_1.12723	LOC_Os01g32520.1	51.2	protein|expressed protein	CR279581	276	CR279581 Oryza sativa library (Han B) Oryza sativa cDNA clone y819h05p5, mRNA sequence	x				tr|I1NNH3|I1NNH3_ORYGL	53.5	Uncharacterized protein OS=Oryza glaberrima PE=4 SV=1
RNSR_1.12724.1_from_parent_RNSR_1.12724				CI138985	60.0	CI138985 Oryza sativa (japonica cultivar-group) mixed callus (Normalized Library) Oryza sativa Japonica Group cDNA clone 027-M085R-F12 3', mRNA sequence	x
RNSR_1.12726.1_from_parent_RNSR_1.12726				EG713031	299	Os5MPREST0989 Rice young panicles Oryza sativa Japonica Group cDNA clone 5MPR-D2G08S, mRNA sequence	x				tr|I1Q2H5|I1Q2H5_ORYGL	70.5	Uncharacterized protein OS=Oryza glaberrima PE=4 SV=1
RNSR_1.12728.1_from_parent_RNSR_1.12728							x
RNSR_1.12729.1_from_parent_RNSR_1.12729				CT846940	50.1	CT846940 Oryza sativa (indica cultivar-group) cv. Guang Lu Ai 4 Oryza sativa Indica Group cDNA clone CONTIG7218, mRNA sequence	x
RNSR_1.1273.1_from_parent_RNSR_1.1273	LOC_Os11g38270.1	58.9	protein|hypothetical protein	CF306704	365	HDA1--04-J24.g1 OsHDAC1-overexpressing transgenic rice lambda phage cDNA library I (HDA1) Oryza sativa Japonica Group cDNA clone HDA1--04-J24, mRNA sequence	x				tr|I1R8S2|I1R8S2_ORYGL	57.0	Uncharacterized protein (Fragment) OS=Oryza glaberrima PE=4 SV=1
RNSR_1.12730.1_from_parent_RNSR_1.12730				FG953584	149	MA_PA64s_01395 Mature embryo cDNA Library of PA64s Oryza sativa Indica Group cDNA 5', mRNA sequence	x
RNSR_1.12731.1_from_parent_RNSR_1.12731	LOC_Os11g05830.1	219	protein|expressed protein	CI740668	192	CI740668 Oryza sativa (japonica cultivar-group) library (Kikuchi S) Oryza sativa Japonica Group cDNA clone J09B0026F19T3 5', mRNA sequence	x				tr|Q53ND4|Q53ND4_ORYSJ	219	Putative uncharacterized protein OS=Oryza sativa subsp. japonica GN=LOC_Os11g05830 PE=4 SV=1
RNSR_1.12733.1_from_parent_RNSR_1.12733				BU673545	56.0	NL_16_88 Drought stress (leaf) Oryza sativa Indica Group cDNA clone NL_16_88 3', mRNA sequence	x
RNSR_1.12736.1_from_parent_RNSR_1.12736	LOC_Os09g17344.1	50.4	protein|expressed protein	CI559840	170	CI559840 Oryza sativa (japonica cultivar-group) root of seedling gamma-irradiated (4min), after 6hr Oryza sativa Japonica Group cDNA clone J10B0078M15M3 3', mRNA sequence	x	P37370	51.6	Verprolin OS=Saccharomyces cerevisiae (strain ATCC 204508 / S288c) GN=VRP1 PE=1 SV=2
RNSR_1.12737.1_from_parent_RNSR_1.12737	LOC_Os02g25220.1	79.3	protein|retrotransposon protein, putative, unclassified, expressed	CI754700	414	CI754700 Oryza sativa (japonica cultivar-group) library (Kikuchi S) Oryza sativa Japonica Group cDNA clone J09B0096M05T3 5', mRNA sequence	x	Q9FLQ7	55.5	Formin-like protein 20 OS=Arabidopsis thaliana GN=FH20 PE=2 SV=3
RNSR_1.12743.1_from_parent_RNSR_1.12743				HO088507	101	S302-T7promoter Subtracted cDNA library from Indica rice variety Suraksha Oryza sativa Indica Group cDNA, mRNA sequence	x
RNSR_1.12744.1_from_parent_RNSR_1.12744				CI485544	115	CI485544 Oryza sativa (japonica cultivar-group) 1 week after flowering ear Oryza sativa Japonica Group cDNA clone J07B5169J22M3 3', mRNA sequence	x
RNSR_1.12746.1_from_parent_RNSR_1.12746				CT846487	155	CT846487 Oryza sativa (indica cultivar-group) cv. Guang Lu Ai 4 Oryza sativa Indica Group cDNA clone CONTIG10296, mRNA sequence	x
RNSR_1.12747.1_from_parent_RNSR_1.12747				CB627262	73.8	OSIIEb02B17.f OSIIEb Oryza sativa Indica Group cDNA clone OSIIEb02B17 5', mRNA sequence	x				tr|Q6Z8X9|Q6Z8X9_ORYSJ	121	Putative uncharacterized protein OJ1399_H05.6 OS=Oryza sativa subsp. japonica GN=P0501G04.35 PE=4 SV=1
RNSR_1.12748.1_from_parent_RNSR_1.12748	LOC_Os02g45300.1	93.6	protein|hypothetical protein	CF308377	103	ABF--02-C22.g1 ABF3-overexpressing transgenic rice plasmid cDNA library (ABF) Oryza sativa Japonica Group cDNA clone ABF--02-C22, mRNA sequence	x				tr|I1QE00|I1QE00_ORYGL	98.2	Uncharacterized protein (Fragment) OS=Oryza glaberrima PE=4 SV=1
RNSR_1.1275.1_from_parent_RNSR_1.1275	LOC_Os01g34230.1	101	protein|retrotransposon protein, putative, Ty3-gypsy subclass	CI739362	406	CI739362 Oryza sativa (japonica cultivar-group) library (Kikuchi S) Oryza sativa Japonica Group cDNA clone J09B0019F16T3 5', mRNA sequence	x				tr|Q6L4I6|Q6L4I6_ORYSJ	109	Putative uncharacterized protein OSJNBa0074P11.7 OS=Oryza sativa subsp. japonica GN=OSJNBa0074P11.7 PE=4 SV=1
RNSR_1.12750.1_from_parent_RNSR_1.12750							x				tr|Q94DT4|Q94DT4_ORYSJ	119	P0460E08.12 protein OS=Oryza sativa subsp. japonica GN=P0460E08.12 PE=4 SV=1
RNSR_1.12751.1_from_parent_RNSR_1.12751				CI363407	206	CI363407 Oryza sativa (japonica cultivar-group) flower Oryza sativa Japonica Group cDNA clone J02B3142C17M3 3', mRNA sequence	x				tr|Q7XNZ7|Q7XNZ7_ORYSJ	58.2	OSJNBb0089K06.9 protein OS=Oryza sativa subsp. japonica GN=OSJNBb0089K06.9 PE=4 SV=1
RNSR_1.12752.1_from_parent_RNSR_1.12752	LOC_Os07g12330.1	82.4	protein|tryptophan/tyrosine permease family protein, putative, expressed	AU172373	127	AU172373 Rice callus (2001) Oryza sativa Japonica Group cDNA clone C63078, mRNA sequence	x				tr|Q6K2K8|Q6K2K8_ORYSJ	75.5	Putative uncharacterized protein OSJNBa0091C16.20 OS=Oryza sativa subsp. japonica GN=OSJNBa0091C16.20 PE=4 SV=1
RNSR_1.12753.1_from_parent_RNSR_1.12753				BE039619	61.9	OC01C09 OC Oryza sativa Indica Group cDNA 5' similar to mitochondrial phosphate transporter, mRNA sequence	x
RNSR_1.12754.1_from_parent_RNSR_1.12754				CK014945	61.9	33761rsicef_6190.y1 Oryza sativa cv. PA64s panicle sterile cDNA library Oryza sativa Indica Group cDNA 5', mRNA sequence	x
RNSR_1.12759.1_from_parent_RNSR_1.12759				FG948131	115	MA_93-11_05026 Mature embryo cDNA Library of 93-11 Oryza sativa Indica Group cDNA 5', mRNA sequence	x				tr|G7J4R5|G7J4R5_MEDTR	60.1	Putative uncharacterized protein OS=Medicago truncatula GN=MTR_3g113860 PE=4 SV=1
RNSR_1.1276.1_from_parent_RNSR_1.1276	LOC_Os01g46710.1	80.9	protein|transposon protein, putative, CACTA, En/Spm sub-class, expressed	CI174068	159	CI174068 Oryza sativa (japonica cultivar-group) supermix Oryza sativa Japonica Group cDNA clone 033-M087R-A08 3', mRNA sequence	x	Q55AX2	93.2	Histone-lysine N-methyltransferase, H3 lysine-79 specific OS=Dictyostelium discoideum GN=dotA PE=2 SV=2
RNSR_1.12761.1_from_parent_RNSR_1.12761				CI003619	127	CI003619 Oryza sativa (japonica cultivar-group) etiolated shoot Oryza sativa Japonica Group cDNA clone 003-M127R-C01 3', mRNA sequence	x
RNSR_1.12762.1_from_parent_RNSR_1.12762				CI536245	184	CI536245 Oryza sativa (japonica cultivar-group) 4 nuclei stage anther Oryza sativa Japonica Group cDNA clone J09B0092A22M3 3', mRNA sequence	x
RNSR_1.12763.1_from_parent_RNSR_1.12763	LOC_Os01g19460.1	62.8	protein|retrotransposon protein, putative, unclassified, expressed	CI735458	168	CI735458 Oryza sativa (japonica cultivar-group) 2 nuclei stage anther Oryza sativa Japonica Group cDNA clone J08B0319G07T3 5', mRNA sequence	x				tr|K3YM51|K3YM51_SETIT	62.8	Uncharacterized protein OS=Setaria italica GN=Si015329m.g PE=4 SV=1
RNSR_1.12764.1_from_parent_RNSR_1.12764	LOC_Os01g10030.1	57.0	protein|expressed protein	CB639890	174	OSJNEa12G08.f OSJNEa Oryza sativa Japonica Group cDNA clone OSJNEa12G08 5', mRNA sequence	x				tr|Q0JPW8|Q0JPW8_ORYSJ	57.0	Os01g0196800 protein OS=Oryza sativa subsp. japonica GN=Os01g0196800 PE=4 SV=1
RNSR_1.12768.1_from_parent_RNSR_1.12768	LOC_Os11g06320.1	64.7	protein|expressed protein	FG957316	67.9	MA_PA64s_05127 Mature embryo cDNA Library of PA64s Oryza sativa Indica Group cDNA 5', mRNA sequence	x				tr|B8BJA0|B8BJA0_ORYSI	73.2	Putative uncharacterized protein OS=Oryza sativa subsp. indica GN=OsI_35236 PE=2 SV=1
RNSR_1.1277.1_from_parent_RNSR_1.1277	LOC_Os01g11790.1	327	protein|GDSL-like lipase/acylhydrolase, putative, expressed	CI142564	456	CI142564 Oryza sativa (japonica cultivar-group) mixed shoot (Normalized Library) Oryza sativa Japonica Group cDNA clone 028-M030R-A10 3', mRNA sequence	x	Q9FXJ1	110	GDSL esterase/lipase At1g28570 OS=Arabidopsis thaliana GN=At1g28570 PE=2 SV=1
RNSR_1.12770.1_from_parent_RNSR_1.12770	LOC_Os11g06080.1	263	protein|retrotransposon protein, putative, unclassified, expressed	CI224374	79.8	CI224374 Oryza sativa (japonica cultivar-group) mixed callus (Normalized Library) and mixed shoot (Normalized Library) Oryza sativa Japonica Group cDNA clone 040-M038R-B08 3', mRNA sequence	x	O23212	53.5	Splicing factor U2af large subunit A OS=Arabidopsis thaliana GN=U2AF65A PE=2 SV=2
RNSR_1.12774.1_from_parent_RNSR_1.12774				CI121141	58.0	CI121141 Oryza sativa (japonica cultivar-group) supermix Oryza sativa Japonica Group cDNA clone 024-M054R-A01 3', mRNA sequence	x
RNSR_1.12780.1_from_parent_RNSR_1.12780				CT850037	50.1	CT850037 Oryza sativa (indica cultivar-group) cv. Guang Lu Ai 4 Oryza sativa Indica Group cDNA clone OSIGCRN124M10, mRNA sequence	x
RNSR_1.12787.1_from_parent_RNSR_1.12787	LOC_Os08g38930.1	88.6	protein|retrotransposon protein, putative, Ty3-gypsy subclass	CB666934	789	OSJNEd14A18.f OSJNEd Oryza sativa Japonica Group cDNA clone OSJNEd14A18 5', mRNA sequence	x				tr|Q6L4I6|Q6L4I6_ORYSJ	119	Putative uncharacterized protein OSJNBa0074P11.7 OS=Oryza sativa subsp. japonica GN=OSJNBa0074P11.7 PE=4 SV=1
RNSR_1.12788.1_from_parent_RNSR_1.12788	LOC_Os09g17160.1	143	protein|retrotransposon protein, putative, Ty3-gypsy subclass	CB666863	527	OSJNEd13P01.f OSJNEd Oryza sativa Japonica Group cDNA clone OSJNEd13P01 5', mRNA sequence	x				tr|Q8S6C2|Q8S6C2_ORYSJ	139	Putative uncharacterized protein OJ1004_D04.2 OS=Oryza sativa subsp. japonica GN=OJ1004_D04.2 PE=4 SV=1
RNSR_1.12789.1_from_parent_RNSR_1.12789				CK048424	274	42866siceh_0533.z1 Oryza sativa cv. PA64s panicle ferile cDNA library Oryza sativa Indica Group cDNA 5', mRNA sequence	x
RNSR_1.12793.1_from_parent_RNSR_1.12793				CI644537	773	CI644537 Oryza sativa (japonica cultivar-group) callus UVB iradiated callus, 24hr after treatment Oryza sativa Japonica Group cDNA clone J06B5071P07T3 5', mRNA sequence	x				tr|Q53PL4|Q53PL4_ORYSJ	52.4	Putative uncharacterized protein OS=Oryza sativa subsp. japonica PE=4 SV=1
RNSR_1.12795.1_from_parent_RNSR_1.12795	LOC_Os10g02050.1	68.2	protein|expressed protein	CK050866	50.1	51939rsiceh_25451.y1 Oryza sativa cv. PA64s panicle ferile cDNA library Oryza sativa Indica Group cDNA 5', mRNA sequence	x				tr|Q69MK5|Q69MK5_ORYSJ	77.4	Putative uncharacterized protein OSJNBa0017O03.25 OS=Oryza sativa subsp. japonica GN=OSJNBa0017O03.25 PE=4 SV=1
RNSR_1.12796.1_from_parent_RNSR_1.12796							x				tr|Q53PL4|Q53PL4_ORYSJ	80.9	Putative uncharacterized protein OS=Oryza sativa subsp. japonica PE=4 SV=1
RNSR_1.12797.1_from_parent_RNSR_1.12797							x				tr|Q53PL4|Q53PL4_ORYSJ	114	Putative uncharacterized protein OS=Oryza sativa subsp. japonica PE=4 SV=1
RNSR_1.12799.1_from_parent_RNSR_1.12799	LOC_Os10g40210.1	62.8	protein|retrotransposon protein, putative, Ty3-gypsy subclass	CB656144	404	OSJNEc10C12.f OSJNEc Oryza sativa Japonica Group cDNA clone OSJNEc10C12 5', mRNA sequence	x				tr|Q6ATH3|Q6ATH3_ORYSJ	122	Putative uncharacterized protein OSJNBa0093E24.8 OS=Oryza sativa subsp. japonica GN=OSJNBa0093E24.8 PE=4 SV=1
RNSR_1.12800.1_from_parent_RNSR_1.12800	LOC_Os12g40670.1	69.3	protein|retrotransposon protein, putative, unclassified, expressed	CI026394	240	CI026394 Oryza sativa (japonica cultivar-group) etiolated shoot Oryza sativa Japonica Group cDNA clone 009-M028R-F05 3', mRNA sequence	x				tr|Q01KT5|Q01KT5_ORYSA	102	OSIGBa0140A01.4 protein OS=Oryza sativa GN=OSIGBa0140A01.4 PE=4 SV=1
RNSR_1.12800.2_from_parent_RNSR_1.12800				CI339169	141	CI339169 Oryza sativa (japonica cultivar-group) flower Oryza sativa Japonica Group cDNA clone J02B3001K02M3 3', mRNA sequence	x
RNSR_1.12802.1_from_parent_RNSR_1.12802				AI978460	678	RZ638.F EcoRI Rice Etiolated Leaf cDNA Library Oryza sativa Indica Group cDNA clone RZ638, mRNA sequence	x				tr|B8BJ57|B8BJ57_ORYSI	138	Putative uncharacterized protein OS=Oryza sativa subsp. indica GN=OsI_35152 PE=4 SV=1
RNSR_1.12803.1_from_parent_RNSR_1.12803				CI747569	50.1	CI747569 Oryza sativa (japonica cultivar-group) library (Kikuchi S) Oryza sativa Japonica Group cDNA clone J09B0061C24T3 5', mRNA sequence	x				tr|B8BJ58|B8BJ58_ORYSI	104	Putative uncharacterized protein OS=Oryza sativa subsp. indica GN=OsI_35153 PE=4 SV=1
RNSR_1.12806.1_from_parent_RNSR_1.12806	LOC_Os11g10210.1	90.5	protein|transposon protein, putative, unclassified	CR279581	414	CR279581 Oryza sativa library (Han B) Oryza sativa cDNA clone y819h05p5, mRNA sequence	x				tr|Q2R925|Q2R925_ORYSJ	90.5	Putative uncharacterized protein OS=Oryza sativa subsp. japonica GN=LOC_Os11g10210 PE=4 SV=1
RNSR_1.12807.1_from_parent_RNSR_1.12807				CI748639	115	CI748639 Oryza sativa (japonica cultivar-group) library (Kikuchi S) Oryza sativa Japonica Group cDNA clone J09B0067A12T3 5', mRNA sequence	x
RNSR_1.12809.1_from_parent_RNSR_1.12809	LOC_Os11g03280.1	447	protein|transposon protein, putative, unclassified, expressed	CI102187	365	CI102187 Oryza sativa (japonica cultivar-group) Panicles one day after flowering Oryza sativa Japonica Group cDNA clone 020-M050R-F07 3', mRNA sequence	x	O42970	51.6	Uncharacterized serine-rich protein C1E8.05 OS=Schizosaccharomyces pombe (strain 972 / ATCC 24843) GN=SPBC1E8.05 PE=2 SV=1
RNSR_1.12811.1_from_parent_RNSR_1.12811	LOC_Os11g12240.1	53.5	protein|retrotransposon protein, putative, unclassified, expressed	CI121911	620	CI121911 Oryza sativa (japonica cultivar-group) supermix Oryza sativa Japonica Group cDNA clone 024-M064R-C07 3', mRNA sequence	x				tr|Q5Z4A8|Q5Z4A8_ORYSJ	64.3	Putative uncharacterized protein OSJNBb0006M19.39 OS=Oryza sativa subsp. japonica GN=P0734C01.12 PE=4 SV=1
RNSR_1.12812.1_from_parent_RNSR_1.12812	LOC_Os06g36980.1	510	protein|retrotransposon protein, putative, unclassified	EE591386	1023	NEW_RNG112-A02 Rice mixture of leaf, root, panicle Oryza sativa Japonica Group cDNA, mRNA sequence	x				tr|Q2R0B5|Q2R0B5_ORYSJ	511	Putative uncharacterized protein OS=Oryza sativa subsp. japonica GN=LOC_Os11g43130 PE=4 SV=1
RNSR_1.12815.1_from_parent_RNSR_1.12815				EG713031	157	Os5MPREST0989 Rice young panicles Oryza sativa Japonica Group cDNA clone 5MPR-D2G08S, mRNA sequence	x
RNSR_1.12816.1_from_parent_RNSR_1.12816				CK081196	462	84112rsicen_21153.y1 Oryza sativa cv. LYP9 booting whole plant cDNA library Oryza sativa Indica Group cDNA 5', mRNA sequence	x				tr|Q75KY1|Q75KY1_ORYSJ	106	Putative uncharacterized protein OJ1097_A12.11 OS=Oryza sativa subsp. japonica GN=OJ1097_A12.11 PE=4 SV=1
RNSR_1.12818.1_from_parent_RNSR_1.12818	LOC_Os04g11980.1	67.8	protein|expressed protein	CB651216	272	OSJNEb16B14.f OSJNEb Oryza sativa Japonica Group cDNA clone OSJNEb16B14 5', mRNA sequence	x	Q6MWG9	66.2	Formin-like protein 18 OS=Oryza sativa subsp. japonica GN=FH18 PE=2 SV=1
RNSR_1.12823.1_from_parent_RNSR_1.12823	LOC_Os11g06320.1	879	protein|expressed protein	CI567315	821	CI567315 Oryza sativa (japonica cultivar-group) shoot Oryza sativa Japonica Group cDNA clone J01B3042N01T3 5', mRNA sequence	x	Q6BQ20	72.8	Autophagy-related protein 13 OS=Debaryomyces hansenii (strain ATCC 36239 / CBS 767 / JCM 1990 / NBRC 0083 / IGC 2968) GN=ATG13 PE=3 SV=2
RNSR_1.12825.1_from_parent_RNSR_1.12825							x
RNSR_1.12829.1_from_parent_RNSR_1.12829	LOC_Os11g03360.1	496	protein|RNA-directed DNA polymerase, putative, expressed	CI311828	305	CI311828 Oryza sativa (japonica cultivar-group) shoot Oryza sativa Japonica Group cDNA clone J01A3000A19Ba 3', mRNA sequence	x	Q7XPY5	71.2	Putative beta-glucosidase 15 OS=Oryza sativa subsp. japonica GN=BGLU15 PE=5 SV=2
RNSR_1.12830.1_from_parent_RNSR_1.12830	LOC_Os11g03360.1	496	protein|RNA-directed DNA polymerase, putative, expressed	CB632321	720	OSIIEb10H22.r OSIIEb Oryza sativa Indica Group cDNA clone OSIIEb10H22 3', mRNA sequence	x	Q9FPQ6	90.1	Vegetative cell wall protein gp1 OS=Chlamydomonas reinhardtii GN=GP1 PE=2 SV=1
RNSR_1.12832.1_from_parent_RNSR_1.12832				CT861472	63.9	CT861472 Oryza sativa (indica cultivar-group) cv. Guang Lu Ai 4 Oryza sativa Indica Group cDNA clone OSIGCRN130D07, mRNA sequence	x
RNSR_1.12838.1_from_parent_RNSR_1.12838							x
RNSR_1.12843.1_from_parent_RNSR_1.12843							x
RNSR_1.1285.1_from_parent_RNSR_1.1285	LOC_Os07g40680.1	127	protein|retrotransposon protein, putative, unclassified	CK076563	159	83586rsicen_7777.y1 Oryza sativa cv. LYP9 booting whole plant cDNA library Oryza sativa Indica Group cDNA 5', mRNA sequence	x				tr|Q10KS4|Q10KS4_ORYSJ	127	Retrotransposon protein, putative, Ty3-gypsy subclass OS=Oryza sativa subsp. japonica GN=LOC_Os03g25580 PE=4 SV=1
RNSR_1.12851.1_from_parent_RNSR_1.12851				CA755958	56.0	BR030032000_PLATE_B01_2_010.ab1 OA Oryza sativa Japonica Group cDNA clone BR030032000_PLATE_B01_2_010.ab1 similar to No protein aligment, mRNA sequence	x				tr|Q75IN2|Q75IN2_ORYSJ	59.7	Putative uncharacterized protein OSJNBb0013J02.9 OS=Oryza sativa subsp. japonica GN=OSJNBb0013J02.9 PE=4 SV=1
RNSR_1.12852.1_from_parent_RNSR_1.12852	LOC_Os01g50140.1	135	protein|transposon protein, putative, unclassified	CT861045	56.0	CT861045 Oryza sativa (indica cultivar-group) cv. Guang Lu Ai 4 Oryza sativa Indica Group cDNA clone OSIGCPI242E01, mRNA sequence	x	Q7XPY5	71.6	Putative beta-glucosidase 15 OS=Oryza sativa subsp. japonica GN=BGLU15 PE=5 SV=2
RNSR_1.12853.1_from_parent_RNSR_1.12853	LOC_Os07g26440.2	65.9	protein|expressed protein	CI518181	212	CI518181 Oryza sativa (japonica cultivar-group) after pollination embryo Oryza sativa Japonica Group cDNA clone J09B0005H08M3 3', mRNA sequence	x				tr|Q6ATH5|Q6ATH5_ORYSJ	73.9	Putative uncharacterized protein OSJNBa0093E24.6 OS=Oryza sativa subsp. japonica GN=OSJNBa0093E24.6 PE=4 SV=1
RNSR_1.12854.1_from_parent_RNSR_1.12854	LOC_Os11g38270.1	53.1	protein|hypothetical protein	CI750803	252	CI750803 Oryza sativa (japonica cultivar-group) library (Kikuchi S) Oryza sativa Japonica Group cDNA clone J09B0078E20T3 5', mRNA sequence	x				tr|Q6ATH5|Q6ATH5_ORYSJ	82.4	Putative uncharacterized protein OSJNBa0093E24.6 OS=Oryza sativa subsp. japonica GN=OSJNBa0093E24.6 PE=4 SV=1
RNSR_1.12855.1_from_parent_RNSR_1.12855				CB635306	103	OSIIEb15I20.f OSIIEb Oryza sativa Indica Group cDNA clone OSIIEb15I20 5', mRNA sequence	x
RNSR_1.12856.1_from_parent_RNSR_1.12856				CI026187	103	CI026187 Oryza sativa (japonica cultivar-group) etiolated shoot Oryza sativa Japonica Group cDNA clone 009-M026R-C04 3', mRNA sequence	x
RNSR_1.12857.1_from_parent_RNSR_1.12857				CB627318	95.6	OSIIEb02D06.r OSIIEb Oryza sativa Indica Group cDNA clone OSIIEb02D06 3', mRNA sequence	x
[truncated: 32,218 more rows]
